# Supplementary material for: 2-(Tricyclo[3.3.1.13,7]dec-2-ylamino)ethanol hemihydrate
Source: Acta Crystallogr Sect E Struct Rep Online. 2008 Jun 7;64(Pt 7):o1228. doi: 10.1107/S1600536808016851 (PMC2961807; doi:10.1107/S1600536808016851)
Supplement: Supplementary file 2 [file e-64-o1228-Isup2.hkl]

#
# h,k,l, Fc-squared, Fo-squared, sigma(Fo-squared) and status flag
#
data_I
_shelx_title ' 7m_kznd25_0s in C2/c'
_shelx_refln_list_code          4
_shelx_F_calc_maximum      227.58
_exptl_crystal_F_000       904.00
_reflns_d_resolution_high  0.7571
 
loop_
 _symmetry_equiv_pos_as_xyz
 'x, y, z'
 '-x, y, -z+1/2'
 'x+1/2, y+1/2, z'
 '-x+1/2, y+1/2, -z+1/2'
 '-x, -y, -z'
 'x, -y, z-1/2'
 '-x+1/2, -y+1/2, -z'
 'x+1/2, -y+1/2, z-1/2'
 
_cell_length_a    11.6739
_cell_length_b     6.5043
_cell_length_c    28.6241
_cell_angle_alpha  90.000
_cell_angle_beta   99.862
_cell_angle_gamma  90.000
 
_shelx_F_squared_multiplier     1.000
 
loop_
 _refln_index_h
 _refln_index_k
 _refln_index_l
 _refln_F_squared_calc
 _refln_F_squared_meas
 _refln_F_squared_sigma
 _refln_observed_status
   2   0   0      519.92      521.34     37.77 o
   4   0   0     2286.02     2100.90    137.16 o
   6   0   0     4056.42     3834.59    240.51 o
   8   0   0      284.33      310.08     19.75 o
  10   0   0     1036.26     1058.58    100.35 o
  12   0   0      911.38      881.19     59.38 o
  14   0   0        1.03        0.11      4.25 o
   1   1   0    10298.73    10189.35     55.18 o
   3   1   0     3810.31     3666.51    107.82 o
   5   1   0     3319.00     3587.25    163.72 o
   7   1   0       67.61       98.96      4.41 o
   9   1   0      418.62      368.31     12.50 o
  11   1   0      573.69      580.59     17.57 o
  13   1   0       66.21       67.61      4.70 o
  15   1   0        1.69        2.60      5.08 o
   0   2   0     1498.03     1463.28     51.14 o
   2   2   0     5310.31     5278.27    189.95 o
   4   2   0      972.49     1112.42     37.53 o
   6   2   0      107.81      127.96      5.78 o
   8   2   0     2628.90     2652.58     70.16 o
  10   2   0       20.38       27.36      2.96 o
  12   2   0       77.78      100.74      6.90 o
  14   2   0       48.02       52.16      7.78 o
   1   3   0     3979.67     4341.66    144.44 o
   3   3   0      150.71      170.90      4.72 o
   5   3   0      391.18      496.38      9.14 o
   7   3   0     2246.32     2177.02     76.05 o
   9   3   0       37.77       38.19      4.42 o
  11   3   0      104.92      126.74      8.57 o
  13   3   0      562.19      592.35     13.53 o
   0   4   0     1829.95     1858.44     70.42 o
   2   4   0      465.76      416.07     27.05 o
   4   4   0      382.31      385.03      9.21 o
   6   4   0      287.09      327.12      9.14 o
   8   4   0     3649.32     3358.41     68.13 o
  10   4   0      100.70      104.07      5.34 o
  12   4   0      103.20      109.16      6.08 o
   1   5   0     1147.12     1127.29     26.10 o
   3   5   0     2853.57     2818.98     78.70 o
   5   5   0        0.00        2.04      1.58 o
   7   5   0      106.99      142.39      5.67 o
   9   5   0       10.73       12.75      3.09 o
  11   5   0      120.02      122.51      6.44 o
   0   6   0     5125.76     4975.54    240.73 o
   2   6   0      649.42      573.51     14.94 o
   4   6   0      138.92      151.12      5.79 o
   6   6   0      729.59      743.52     15.12 o
   8   6   0       18.83       35.76      4.20 o
  10   6   0       34.06       38.67      4.79 o
   1   7   0        5.45        8.08      2.43 o
   3   7   0        2.33        7.33      2.75 o
   5   7   0      826.74      847.88     30.93 o
   7   7   0        4.99        8.78      3.43 o
   0   8   0        3.33        0.21      3.91 o
   2   8   0      146.74      152.40      8.45 o
   4   8   0      267.44      294.70     14.26 o
 -15   1   1       40.70       35.59      7.33 o
 -13   1   1      275.09      253.55     11.16 o
 -11   1   1      463.30      419.70     19.52 o
  -9   1   1     2869.99     2878.06    106.08 o
  -7   1   1      239.27      249.17      8.62 o
  -5   1   1      726.29      646.81     53.59 o
  -3   1   1    12171.79    11838.95    418.47 o
  -1   1   1     1411.09     1390.09     27.03 o
   1   1   1      311.42      347.27      3.81 o
   3   1   1    17041.40    16874.97    596.70 o
   5   1   1      325.03      371.65     11.82 o
   7   1   1       74.98       58.67      2.79 o
   9   1   1        4.01        4.62      1.68 o
  11   1   1      146.24      145.94      5.42 o
  13   1   1       49.96       49.46      4.69 o
  15   1   1        4.07       -0.26      4.71 o
 -14   2   1      209.00      186.73     12.04 o
 -12   2   1      120.96      113.94      7.07 o
 -10   2   1      106.94      104.62      6.35 o
  -8   2   1     2206.54     2080.52     54.26 o
  -6   2   1       83.50      115.10      5.82 o
  -4   2   1     4330.01     4675.16    148.86 o
  -2   2   1        0.12        2.11      0.66 o
   0   2   1      822.72      866.85     21.02 o
   2   2   1     1691.31     1891.31     28.20 o
   4   2   1      230.67      247.09      8.53 o
   6   2   1       33.80       36.65      2.16 o
   8   2   1      602.45      588.59     15.39 o
  10   2   1     1516.06     1445.29     30.32 o
  12   2   1      196.63      182.42      8.63 o
  14   2   1       97.58      129.96     10.25 o
 -13   3   1      154.95      162.28     10.99 o
 -11   3   1       72.96       76.24      6.16 o
  -9   3   1      121.90      109.24      6.20 o
  -7   3   1     2320.43     2253.00     75.50 o
  -5   3   1      604.61      673.56     19.22 o
  -3   3   1        9.15       17.62      1.30 o
  -1   3   1      279.06      276.36      6.90 o
   1   3   1      674.08      700.47     22.29 o
   3   3   1      823.97      996.13     22.59 o
   5   3   1     4495.61     4594.48     62.61 o
   7   3   1      385.33      405.09     15.66 o
   9   3   1      197.75      183.97      7.21 o
  11   3   1       40.98       34.80      4.19 o
  13   3   1        0.06        5.51      3.32 o
 -12   4   1       75.53      101.84      6.38 o
 -10   4   1       42.36       46.68      4.03 o
  -8   4   1     1275.30     1191.01     35.66 o
  -6   4   1     3163.39     3219.21     65.77 o
  -4   4   1      189.54      187.21      4.87 o
  -2   4   1      505.28      510.48     13.06 o
   0   4   1      881.20      914.19     21.62 o
   2   4   1      695.75      708.09     13.54 o
   4   4   1      258.01      233.53      4.91 o
   6   4   1     1641.01     1533.75     29.62 o
   8   4   1      184.68      223.17      6.71 o
  10   4   1      352.44      363.35     10.95 o
  12   4   1       29.36       34.09      4.27 o
 -11   5   1       22.46       30.85      4.22 o
  -9   5   1      316.12      299.11     10.07 o
  -7   5   1       79.79       87.76      4.73 o
  -5   5   1       73.11       66.29      3.22 o
  -3   5   1     6894.01     6235.84    343.68 o
  -1   5   1     1651.90     1716.04     40.08 o
   1   5   1      197.25      214.59      9.04 o
   3   5   1      742.19      770.72     21.58 o
   5   5   1      258.07      257.83      5.92 o
   7   5   1       96.53      135.47      5.62 o
   9   5   1      890.97      859.99     19.60 o
  11   5   1      100.85       99.03      6.15 o
 -10   6   1       47.27       42.75      4.91 o
  -8   6   1      105.00      111.16      5.95 o
  -6   6   1     1183.17     1130.93     27.70 o
  -4   6   1       36.40       35.23      2.81 o
  -2   6   1      681.14      610.79     23.44 o
   0   6   1      735.46      738.96     25.63 o
   2   6   1      320.02      289.78     14.18 o
   4   6   1      528.88      502.56     14.89 o
   6   6   1       65.12       78.02      4.91 o
   8   6   1      384.15      364.31      9.57 o
  10   6   1       80.56       88.61      6.14 o
  -7   7   1       96.39       95.25      5.91 o
  -5   7   1      931.20      959.05     30.13 o
  -3   7   1      129.44      127.28      5.72 o
  -1   7   1        7.65        4.50      2.18 o
   1   7   1       50.65       44.58      3.82 o
   3   7   1      950.96      930.47     22.35 o
   5   7   1      187.87      214.03      7.39 o
   7   7   1       63.62       69.03      5.39 o
  -4   8   1      330.81      375.33     18.65 o
  -2   8   1        8.50        9.53      3.59 o
   0   8   1        0.26        1.38      2.95 o
   2   8   1        7.10       10.19      4.17 o
   4   8   1      250.88      269.75     11.86 o
 -14   0   2       14.29       11.12      5.13 o
 -12   0   2      212.94      182.34     12.81 o
 -10   0   2     1189.49     1150.21     94.48 o
  -8   0   2     1323.77     1243.92     89.23 o
  -6   0   2    12328.83    12963.93   1298.05 o
  -4   0   2     6382.82     6188.45    378.66 o
  -2   0   2    33948.97    28763.86   1886.56 o
   0   0   2     3232.98     2082.15    136.28 o
   2   0   2    43610.41    38721.46    407.56 o
   4   0   2     1151.13     1075.76     50.26 o
   6   0   2     2070.99     1991.15     94.60 o
   8   0   2        9.36       14.19      3.57 o
  10   0   2     2166.00     2086.82     96.67 o
  12   0   2      154.90      153.78      7.41 o
  14   0   2        3.27        1.22      4.25 o
 -15   1   2      529.54      580.86     31.29 o
 -13   1   2       15.84       13.55      3.47 o
 -11   1   2        0.12       10.88      2.45 o
  -9   1   2       30.44       60.86      9.28 o
  -7   1   2     1789.65     1838.27     73.86 o
  -5   1   2     2567.40     2779.54    103.07 o
  -3   1   2     1421.40     1374.92     36.53 o
  -1   1   2     5975.90     5949.48    140.20 o
   1   1   2    51791.21    49935.10   2345.86 o
   3   1   2     7577.60     7656.31    181.52 o
   5   1   2     2467.71     2223.15    151.67 o
   7   1   2      276.27      291.51      9.49 o
   9   1   2       40.49       36.96      3.10 o
  11   1   2     1179.82     1182.91     37.39 o
  13   1   2        0.17        1.79      2.88 o
 -14   2   2      152.52      159.94     11.39 o
 -12   2   2      859.90      857.29     82.81 o
 -10   2   2      287.53      323.03     12.46 o
  -8   2   2      289.04      300.52      7.23 o
  -6   2   2     2350.63     2303.28     72.20 o
  -4   2   2     5688.25     6044.97    174.92 o
  -2   2   2     3355.55     3363.49    102.45 o
   0   2   2      414.58      396.61     12.20 o
   2   2   2    26208.34    28522.39    392.70 o
   4   2   2       11.09       36.65      2.46 o
   6   2   2      827.09      944.77     16.80 o
   8   2   2      259.53      259.42      6.32 o
  10   2   2      753.58      698.62     11.45 o
  12   2   2      208.68      230.38     15.43 o
  14   2   2       12.12       10.12      3.78 o
 -13   3   2       32.12       39.84      6.97 o
 -11   3   2      263.49      253.80     11.32 o
  -9   3   2       10.68        8.65      3.21 o
  -7   3   2     5501.26     5215.93    190.27 o
  -5   3   2     1927.19     1960.95     59.01 o
  -3   3   2     1097.63     1333.53     34.61 o
  -1   3   2      433.06      464.70      6.78 o
   1   3   2       85.31      102.30      5.34 o
   3   3   2     4225.07     5019.90     77.81 o
   5   3   2      482.71      472.37      7.72 o
   7   3   2      556.76      603.89     13.22 o
   9   3   2     1731.61     1779.30     43.11 o
  11   3   2        3.71        5.65      2.92 o
  13   3   2      545.37      592.95     12.23 o
 -12   4   2     1490.16     1593.97     50.80 o
 -10   4   2       67.20       53.14      4.97 o
  -8   4   2       75.62       69.08      4.81 o
  -6   4   2     2339.86     2294.34     44.44 o
  -4   4   2       58.01       44.14      2.00 o
  -2   4   2       49.66       59.38      3.82 o
   0   4   2      321.40      346.69      8.61 o
   2   4   2     1980.47     2245.03     50.69 o
   4   4   2      289.05      320.30      5.62 o
   6   4   2       43.18       61.30      3.79 o
   8   4   2      187.03      226.23      8.24 o
  10   4   2        5.88       11.74      2.95 o
  12   4   2        3.28        7.25      3.20 o
 -11   5   2        1.16        7.76      3.24 o
  -9   5   2      252.98      231.73      7.44 o
  -7   5   2      840.59      841.17     27.01 o
  -5   5   2      678.56      625.02     21.02 o
  -3   5   2     6932.78     6490.35    226.27 o
  -1   5   2      298.59      291.24      7.10 o
   1   5   2     2176.68     2244.52     73.76 o
   3   5   2      132.44      133.78      4.48 o
   5   5   2      146.60      142.33      5.30 o
   7   5   2       21.91       10.17      2.74 o
   9   5   2       93.01      137.43      7.78 o
  11   5   2      250.85      245.45      9.15 o
 -10   6   2      497.62      516.20     11.93 o
  -8   6   2      390.21      365.74     15.99 o
  -6   6   2     1404.34     1407.45     43.46 o
  -4   6   2       73.87       97.58      3.99 o
  -2   6   2        3.49       10.47      2.28 o
   0   6   2      529.97      508.75     21.14 o
   2   6   2       82.67       96.21      3.53 o
   4   6   2      444.88      415.74     10.91 o
   6   6   2       23.35       14.32      3.17 o
   8   6   2      120.40      153.69      6.75 o
  10   6   2      681.75      717.17     19.75 o
  -7   7   2        1.15        2.83      3.10 o
  -5   7   2       85.32      146.36     10.38 o
  -3   7   2        7.43        8.51      2.75 o
  -1   7   2       22.18       20.54      2.84 o
   1   7   2       35.14       34.03      3.63 o
   3   7   2       65.10       75.66      6.75 o
   5   7   2      635.47      654.91     13.56 o
   7   7   2      347.97      396.43     17.44 o
  -4   8   2      877.03      973.40     48.67 o
  -2   8   2        2.42        4.29      3.30 o
   0   8   2        8.30        7.72      3.47 o
   2   8   2        4.29        2.32      3.74 o
   4   8   2      754.52      780.28     22.04 o
 -15   1   3      360.17      398.25     16.87 o
 -13   1   3      163.26      139.10      6.71 o
 -11   1   3     1624.09     1539.94     48.20 o
  -9   1   3     4175.19     4029.42    191.51 o
  -7   1   3     2588.03     2498.10     89.75 o
  -5   1   3      424.55      517.47     20.13 o
  -3   1   3     4557.96     4658.30    112.59 o
  -1   1   3     4818.63     4953.91     66.69 o
   1   1   3      271.24      299.70      5.21 o
   3   1   3     2724.51     2568.94     61.11 o
   5   1   3       26.20       68.91     22.34 o
   7   1   3        5.49        3.70      1.05 o
   9   1   3       26.30       43.78      2.80 o
  11   1   3      286.84      286.32      8.40 o
  13   1   3        0.10       -0.74      2.89 o
 -14   2   3      570.75      565.66     27.34 o
 -12   2   3        1.88        3.84      2.65 o
 -10   2   3     1885.33     1719.11     59.03 o
  -8   2   3        0.01       10.95      1.91 o
  -6   2   3      297.45      299.32      9.55 o
  -4   2   3      341.26      398.79      9.01 o
  -2   2   3      323.87      337.77      9.91 o
   0   2   3      386.23      387.19     12.22 o
   2   2   3     1643.03     1839.43     42.20 o
   4   2   3     4011.16     4363.70     77.74 o
   6   2   3     2534.68     2634.32     58.78 o
   8   2   3        5.74        8.68      1.92 o
  10   2   3      241.81      241.36      8.30 o
  12   2   3      513.62      532.89     11.83 o
  14   2   3        3.92        1.22      4.07 o
 -13   3   3       25.92       29.75      4.99 o
 -11   3   3      119.50      119.20      9.84 o
  -9   3   3       89.12      111.32      8.06 o
  -7   3   3       43.70       61.43      6.05 o
  -5   3   3     1169.04     1069.34     33.19 o
  -3   3   3      941.53      970.36     31.87 o
  -1   3   3     1332.15     1364.19     31.27 o
   1   3   3     1117.30     1285.85     28.00 o
   3   3   3       99.26      121.43      4.69 o
   5   3   3      213.55      201.26      3.34 o
   7   3   3     1100.05     1033.66     24.26 o
   9   3   3      203.31      236.10      8.82 o
  11   3   3      127.71      114.55      5.55 o
  13   3   3        2.99       11.67      3.40 o
 -12   4   3      952.87     1061.99     39.19 o
 -10   4   3       17.72       18.51      4.06 o
  -8   4   3     1068.93     1024.91     39.24 o
  -6   4   3      237.11      234.69      5.44 o
  -4   4   3        0.05        1.02      1.03 o
  -2   4   3     1586.43     1684.20     35.12 o
   0   4   3     3050.18     3282.44     88.46 o
   2   4   3      313.58      388.44     10.40 o
   4   4   3       14.91       18.54      2.04 o
   6   4   3       18.51       13.34      2.46 o
   8   4   3      114.55      140.41      5.55 o
  10   4   3       17.28       21.76      3.47 o
  12   4   3      150.28      184.09      9.15 o
 -11   5   3      270.04      324.51      9.42 o
  -9   5   3      275.72      289.31      8.76 o
  -7   5   3      743.61      701.34     18.63 o
  -5   5   3      695.11      602.59     15.77 o
  -3   5   3        2.70        8.40      1.88 o
  -1   5   3     3484.30     3394.53     88.59 o
   1   5   3      733.12      746.73     23.38 o
   3   5   3      161.41      175.75      4.59 o
   5   5   3      130.55      189.77      6.40 o
   7   5   3      432.60      450.28      9.90 o
   9   5   3        6.85       17.09      3.44 o
  11   5   3      110.16      107.77      6.38 o
 -10   6   3       58.13       76.23      5.73 o
  -8   6   3       10.10       11.19      3.09 o
  -6   6   3      258.05      274.85     10.95 o
  -4   6   3     1724.53     1579.04     53.16 o
  -2   6   3     2032.21     1969.80     65.26 o
   0   6   3       18.29       13.54      2.50 o
   2   6   3       28.95       29.02      2.52 o
   4   6   3        1.99        3.45      2.11 o
   6   6   3       13.05        9.70      2.62 o
   8   6   3      114.66      154.82      6.78 o
  10   6   3      174.29      185.89      8.41 o
  -7   7   3       16.15       32.30      4.20 o
  -5   7   3        0.12        5.13      3.61 o
  -3   7   3       13.10       16.18      3.10 o
  -1   7   3        4.50        7.60      2.31 o
   1   7   3       54.69       63.03      4.37 o
   3   7   3       90.52       96.91      6.97 o
   5   7   3        1.95        3.48      2.62 o
   7   7   3       22.27       30.10      4.32 o
  -4   8   3       19.50       21.66      4.85 o
  -2   8   3       42.96       47.48      7.36 o
   0   8   3        0.35        1.86      2.72 o
   2   8   3        9.58       11.38      4.18 o
   4   8   3        1.41        8.29      4.68 o
 -14   0   4      579.12      586.97     20.07 o
 -12   0   4       22.35       15.00      4.40 o
 -10   0   4      558.99      668.10     32.53 o
  -8   0   4     1458.06     1618.09     84.67 o
  -6   0   4     4011.56     4219.56    213.36 o
  -4   0   4    45466.55    43338.40   2447.99 o
  -2   0   4    10942.34    10551.33    206.05 o
   0   0   4     6575.52     6540.51    143.46 o
   2   0   4     4427.65     4778.13     79.33 o
   4   0   4      550.60      601.48     13.28 o
   6   0   4      129.91      120.42     17.38 o
   8   0   4      571.65      543.69     15.33 o
  10   0   4      344.36      323.41     15.28 o
  12   0   4      135.31      146.35      8.57 o
  14   0   4        1.46        0.85      3.55 o
 -15   1   4       76.69      101.46      8.34 o
 -13   1   4       14.91       15.65      3.50 o
 -11   1   4      924.40      886.46     27.90 o
  -9   1   4      696.99      669.29     19.58 o
  -7   1   4       13.79       20.85      2.77 o
  -5   1   4     5447.21     5158.88    178.05 o
  -3   1   4     2106.92     2043.67     54.49 o
  -1   1   4    16054.08    15007.56    692.36 o
   1   1   4     2048.20     2097.73     47.07 o
   3   1   4       55.14       50.90      1.60 o
   5   1   4     2084.56     1936.20     50.49 o
   7   1   4       35.96       41.81      1.94 o
   9   1   4        0.93        1.76      1.68 o
  11   1   4      305.40      293.48      9.68 o
  13   1   4        7.58        9.18      4.07 o
 -14   2   4       29.90       29.86      6.69 o
 -12   2   4      273.24      271.90     11.92 o
 -10   2   4      523.59      493.46     37.64 o
  -8   2   4     1849.64     1814.26     61.91 o
  -6   2   4      745.85      656.20     24.25 o
  -4   2   4      681.89      724.15     28.36 o
  -2   2   4      817.88      772.41     26.24 o
   0   2   4      671.60      771.07     18.21 o
   2   2   4        1.47        1.94      0.85 o
   4   2   4    12613.90    13528.17    257.60 o
   6   2   4     1498.79     1584.78     36.56 o
   8   2   4      131.29      139.37      4.00 o
  10   2   4       93.04       85.09      5.15 o
  12   2   4      236.31      253.43     11.50 o
  14   2   4       52.83       54.11      6.60 o
 -13   3   4       89.28       93.83      9.27 o
 -11   3   4       15.82       20.23      4.86 o
  -9   3   4     3024.83     2940.38    133.66 o
  -7   3   4      864.57      823.67     27.28 o
  -5   3   4       23.44       24.99      1.69 o
  -3   3   4       25.86       25.01      1.30 o
  -1   3   4       34.88       24.87      1.13 o
   1   3   4       80.35      145.50      5.52 o
   3   3   4    18331.76    20396.06    274.92 o
   5   3   4      240.99      285.51      5.63 o
   7   3   4        2.61        4.14      2.06 o
   9   3   4     1964.64     2005.59     38.26 o
  11   3   4      156.51      147.40      6.18 o
  13   3   4      185.39      198.97      7.70 o
 -12   4   4      600.20      639.91     25.28 o
 -10   4   4      158.84      180.32      8.83 o
  -8   4   4      761.99      717.43     42.68 o
  -6   4   4      131.58      128.63      4.60 o
  -4   4   4       77.08       96.24      2.71 o
  -2   4   4     8233.83     8186.76    158.50 o
   0   4   4        0.36        3.87      1.31 o
   2   4   4     1146.35     1234.05     25.80 o
   4   4   4     2187.70     2288.35     42.22 o
   6   4   4      696.75      578.40     18.43 o
   8   4   4       17.97       13.37      2.81 o
  10   4   4        4.05        1.99      2.58 o
  12   4   4        2.48       -0.02      2.86 o
 -11   5   4      396.80      434.03     13.59 o
  -9   5   4      237.45      259.12      7.73 o
  -7   5   4      663.46      638.88     20.14 o
  -5   5   4        1.73        6.71      2.01 o
  -3   5   4        1.45        3.72      1.39 o
  -1   5   4     3075.90     3066.99     69.98 o
   1   5   4      351.94      324.52     15.86 o
   3   5   4       85.60      121.16      3.88 o
   5   5   4      367.71      432.46     11.67 o
   7   5   4       23.94       39.90      3.85 o
   9   5   4        2.77        2.35      2.79 o
  11   5   4        1.25        2.72      3.15 o
 -10   6   4      643.09      701.91     13.63 o
  -8   6   4      400.15      421.07     18.02 o
  -6   6   4      327.96      334.39      6.99 o
  -4   6   4     2031.06     1880.77     80.48 o
  -2   6   4     1518.51     1476.51     38.45 o
   0   6   4      536.12      525.14     20.15 o
   2   6   4       89.12       60.86      9.40 o
   4   6   4       50.48       42.19      3.34 o
   6   6   4       18.36       34.52      3.90 o
   8   6   4      508.08      542.58     11.83 o
  10   6   4       74.57       87.42      6.81 o
  -7   7   4      216.66      229.91      8.02 o
  -5   7   4      135.46      145.62      7.10 o
  -3   7   4       14.57       23.16      3.30 o
  -1   7   4      133.92      139.06      6.45 o
   1   7   4      268.86      271.51     19.43 o
   3   7   4       14.12       17.33      3.67 o
   5   7   4       29.52       36.84      3.77 o
   7   7   4        1.43       -0.22      3.05 o
  -4   8   4       15.87       20.68      8.69 o
  -2   8   4       37.32       32.45      5.20 o
   0   8   4       14.33       19.72      4.02 o
   2   8   4        0.11        1.85      3.82 o
   4   8   4       37.88       35.66      5.07 o
 -15   1   5      323.55      321.20     10.54 o
 -13   1   5      295.08      328.55      9.59 o
 -11   1   5      756.62      736.90     23.72 o
  -9   1   5     1115.08     1056.47     36.80 o
  -7   1   5     4884.35     4746.78    143.22 o
  -5   1   5     4191.68     3999.04    165.61 o
  -3   1   5     9843.73    10057.35    226.64 o
  -1   1   5     2134.09     2122.32     49.13 o
   1   1   5     4509.12     4802.02     83.45 o
   3   1   5     2502.73     2417.23     45.86 o
   5   1   5       27.57       34.69      1.54 o
   7   1   5       24.78       23.27      1.65 o
   9   1   5      260.27      264.26      8.88 o
  11   1   5      210.59      203.72      4.41 o
  13   1   5        0.16       -1.74      3.41 o
 -14   2   5        7.27       -1.17      4.55 o
 -12   2   5      106.68      100.94      5.57 o
 -10   2   5      305.25      284.00     12.88 o
  -8   2   5     1207.61     1021.22    111.21 o
  -6   2   5      287.26      217.66     21.95 o
  -4   2   5      266.54      279.30     10.26 o
  -2   2   5       18.19       18.46      2.29 o
   0   2   5    11293.43    12497.12    323.54 o
   2   2   5        7.33        8.99      1.01 o
   4   2   5        9.02        8.50      1.63 o
   6   2   5     1544.65     1676.25     29.41 o
   8   2   5       47.49       48.75      2.78 o
  10   2   5      113.75       93.08      5.21 o
  12   2   5      243.56      242.30     10.67 o
  14   2   5       39.80       46.07      5.46 o
 -13   3   5      284.21      261.09     13.51 o
 -11   3   5      274.98      293.93     24.29 o
  -9   3   5       19.50       26.00      5.09 o
  -7   3   5      835.21      798.18     29.38 o
  -5   3   5      291.87      365.44      9.43 o
  -3   3   5      396.79      393.83     11.01 o
  -1   3   5      333.55      329.42      8.46 o
   1   3   5     6903.26     8094.63    169.33 o
   3   3   5     1941.43     2212.50     34.90 o
   5   3   5      101.85      136.76      4.52 o
   7   3   5       11.42       30.57      2.93 o
   9   3   5      187.01      202.87      6.54 o
  11   3   5       16.48       19.18      3.23 o
  13   3   5        2.77        1.89      3.02 o
 -12   4   5        0.01        8.95      4.09 o
 -10   4   5      542.99      541.49     29.37 o
  -8   4   5      770.77      732.67     37.23 o
  -6   4   5      477.40      480.70     15.24 o
  -4   4   5       75.96       91.10      2.67 o
  -2   4   5      223.04      239.19      6.61 o
   0   4   5     1993.20     1923.58    106.20 o
   2   4   5       30.78       36.83      2.21 o
   4   4   5       25.32       35.00      2.40 o
   6   4   5      770.90      873.15     13.12 o
   8   4   5       41.94       43.13      3.81 o
  10   4   5        0.95        0.85      2.49 o
  12   4   5      207.28      229.69      8.28 o
 -11   5   5        0.68       15.30      4.06 o
  -9   5   5       26.53       34.51      3.80 o
  -7   5   5      891.31      893.41     21.36 o
  -5   5   5      533.40      493.04     12.13 o
  -3   5   5      346.79      316.77      5.69 o
  -1   5   5     1636.23     1557.00     37.92 o
   1   5   5      380.06      360.31     28.39 o
   3   5   5       41.35       46.24      3.02 o
   5   5   5        8.54       11.28      2.58 o
   7   5   5       24.93       38.24      4.05 o
   9   5   5      160.39      183.51      7.03 o
  11   5   5       26.16       38.51      4.55 o
 -10   6   5      390.00      423.48     12.16 o
  -8   6   5        2.21        9.31      2.98 o
  -6   6   5      111.65      123.30      5.75 o
  -4   6   5      344.94      328.51     16.61 o
  -2   6   5       44.85       56.46      3.48 o
   0   6   5      246.73      235.24      7.62 o
   2   6   5       18.76       16.44      2.44 o
   4   6   5      264.97      282.23      7.09 o
   6   6   5        1.54        4.10      2.73 o
   8   6   5      541.33      553.19     15.21 o
  10   6   5       43.08       66.38      6.31 o
  -7   7   5       27.86       32.33      4.20 o
  -5   7   5      151.91      155.30      7.30 o
  -3   7   5      742.28      702.07     17.29 o
  -1   7   5       46.08       56.34      4.31 o
   1   7   5      144.14      161.04     11.17 o
   3   7   5      207.61      204.06      8.15 o
   5   7   5        6.21        7.38      2.79 o
   7   7   5        6.45        9.09      3.53 o
  -4   8   5       33.53       40.00      6.89 o
  -2   8   5       41.76       51.91      6.06 o
   0   8   5      799.73      765.62     34.37 o
   2   8   5       46.03       43.32      5.18 o
   4   8   5      100.61       93.81      6.94 o
 -14   0   6      754.11      746.66     20.78 o
 -12   0   6      428.30      379.57     13.63 o
 -10   0   6     2058.82     2233.88    139.55 o
  -8   0   6     3358.22     3374.31    191.78 o
  -6   0   6     1869.66     2176.16    124.27 o
  -4   0   6     2096.55     1975.44     41.08 o
  -2   0   6      754.47      804.71      6.09 o
   0   0   6    19887.08    19552.79    494.34 o
   2   0   6     4547.67     4974.93     68.60 o
   4   0   6       16.57       19.89      1.50 o
   6   0   6      731.47      700.33     15.15 o
   8   0   6       70.54       78.70      6.02 o
  10   0   6      184.23      180.83      4.79 o
  12   0   6      200.31      200.16     11.40 o
  14   0   6       38.94       33.96      6.14 o
 -15   1   6       24.14       44.59      5.44 o
 -13   1   6        0.22        4.59      3.00 o
 -11   1   6      117.42      111.91      5.44 o
  -9   1   6     1257.83     1244.42     44.80 o
  -7   1   6      564.78      670.36     17.95 o
  -5   1   6     3249.65     3223.72     93.84 o
  -3   1   6    14319.18    14295.64    248.10 o
  -1   1   6     2959.57     3097.52     62.97 o
   1   1   6     5006.17     5143.62     86.06 o
   3   1   6        9.79       21.00      2.65 o
   5   1   6      358.14      342.32      6.53 o
   7   1   6       10.08        7.01      1.18 o
   9   1   6      281.27      277.47      6.30 o
  11   1   6      169.87      157.67      3.74 o
  13   1   6       12.63       14.83      2.40 o
 -14   2   6       10.67       10.11      5.81 o
 -12   2   6       18.73       11.52      2.99 o
 -10   2   6      251.80      258.44     15.16 o
  -8   2   6     2657.05     2433.28    101.64 o
  -6   2   6       28.02       23.11      4.01 o
  -4   2   6      105.93      103.96     14.45 o
  -2   2   6     2810.86     2757.52     84.06 o
   0   2   6     3974.29     4321.17     81.63 o
   2   2   6     4734.31     5474.44     79.43 o
   4   2   6       21.46       32.27      2.03 o
   6   2   6     1402.42     1323.09     29.36 o
   8   2   6     1210.96     1136.10     25.21 o
  10   2   6       71.97       65.19      4.19 o
  12   2   6        1.05        2.59      2.66 o
  14   2   6      169.57      186.12      8.64 o
 -13   3   6       10.73       10.07      8.53 o
 -11   3   6      100.66      123.86      9.23 o
  -9   3   6       87.35       78.16      4.15 o
  -7   3   6      393.45      427.79     17.17 o
  -5   3   6      223.13      199.06      6.13 o
  -3   3   6      577.18      621.37     18.22 o
  -1   3   6      674.10      667.20     34.57 o
   1   3   6    10746.92    12529.25    198.01 o
   3   3   6     7539.81     8339.92    167.83 o
   5   3   6     1056.10     1222.84     28.38 o
   7   3   6       24.06       22.26      2.73 o
   9   3   6     1838.77     1812.93     39.54 o
  11   3   6        1.60        0.95      2.53 o
  13   3   6       21.26       17.69      3.82 o
 -12   4   6      523.49      529.04     29.49 o
 -10   4   6        7.14       11.94      4.63 o
  -8   4   6       55.78       57.00      4.17 o
  -6   4   6      436.56      456.13     19.19 o
  -4   4   6        0.28        1.06      0.96 o
  -2   4   6     3053.17     3089.47     62.04 o
   0   4   6      773.36      741.63     22.34 o
   2   4   6      172.02      145.72      3.38 o
   4   4   6      228.39      196.02      7.34 o
   6   4   6      409.16      440.62     12.39 o
   8   4   6       18.04       28.34      3.35 o
  10   4   6       19.72       30.06      3.80 o
  12   4   6      200.59      210.98      8.10 o
 -11   5   6      790.74      808.99     21.03 o
  -9   5   6      236.29      238.81      7.45 o
  -7   5   6     1063.71      980.47     24.99 o
  -5   5   6       94.90       92.93      3.95 o
  -3   5   6      410.90      405.31      7.64 o
  -1   5   6     1710.05     1736.46     48.66 o
   1   5   6       44.68       39.51      2.44 o
   3   5   6      158.94      191.13      5.82 o
   5   5   6      190.24      152.78      5.87 o
   7   5   6      106.96       72.18      4.63 o
   9   5   6      300.28      304.61      9.35 o
  11   5   6        1.55        2.84      3.25 o
 -10   6   6      129.70      145.39      6.97 o
  -8   6   6      568.78      598.00     11.59 o
  -6   6   6       69.69       88.85      5.47 o
  -4   6   6      283.32      257.57     11.10 o
  -2   6   6      407.48      373.21      7.89 o
   0   6   6      238.42      256.79     10.70 o
   2   6   6       59.01       65.09      4.52 o
   4   6   6      168.82      136.73      6.78 o
   6   6   6        0.77       -0.67      2.33 o
   8   6   6      189.25      229.21      8.81 o
  10   6   6        0.07        4.47      3.89 o
  -7   7   6        1.75        3.57      3.98 o
  -5   7   6        8.49       14.75      3.83 o
  -3   7   6      377.63      386.80     19.41 o
  -1   7   6       13.61       12.83      3.23 o
   1   7   6      886.95      879.57     46.18 o
   3   7   6        0.67        1.42      2.47 o
   5   7   6      127.56      141.36      5.82 o
   7   7   6       33.29       30.43      4.46 o
  -4   8   6       40.29       39.03      5.72 o
  -2   8   6        5.73        4.96      3.93 o
   0   8   6      938.27      968.18     36.15 o
   2   8   6        1.30        4.36      3.51 o
   4   8   6      157.91      162.15      9.53 o
 -15   1   7      594.75      682.13     21.35 o
 -13   1   7      345.23      345.63      9.83 o
 -11   1   7        0.62        5.60      2.46 o
  -9   1   7        1.28       10.31      1.58 o
  -7   1   7     1613.89     1660.15     52.37 o
  -5   1   7    10799.66    11274.44    227.67 o
  -3   1   7      313.39      320.20      6.21 o
  -1   1   7      117.15      120.68      2.93 o
   1   1   7     2825.94     2957.75     46.99 o
   3   1   7      288.07      263.25      4.96 o
   5   1   7       34.26       31.96      1.45 o
   7   1   7      404.31      378.54      9.04 o
   9   1   7      316.04      317.20      7.94 o
  11   1   7        0.02       -1.09      1.41 o
  13   1   7        7.23       11.90      2.22 o
 -14   2   7      343.65      328.71     15.31 o
 -12   2   7       14.76       24.88      3.67 o
 -10   2   7      638.57      596.01     27.65 o
  -8   2   7      743.19      742.62     25.37 o
  -6   2   7     3509.66     3510.70    109.95 o
  -4   2   7        6.97        4.01      0.94 o
  -2   2   7       47.85       62.53      2.75 o
   0   2   7     1983.55     2173.51     30.88 o
   2   2   7     2761.49     3346.19     48.28 o
   4   2   7      167.56      189.89      4.57 o
   6   2   7      534.94      553.76     12.74 o
   8   2   7       81.67       67.76      3.03 o
  10   2   7      185.73      165.49      6.37 o
  12   2   7        2.04        1.98      1.94 o
  14   2   7       13.07        7.59      4.06 o
 -13   3   7      189.63      189.32     11.73 o
 -11   3   7       13.81       12.10      3.55 o
  -9   3   7        8.41        7.94      2.08 o
  -7   3   7      379.57      353.59     13.84 o
  -5   3   7        8.99       13.88      1.34 o
  -3   3   7      617.90      623.90     17.43 o
  -1   3   7        7.32        4.68      1.54 o
   1   3   7      389.17      421.11      5.80 o
   3   3   7     1136.72     1252.10     24.12 o
   5   3   7       47.35       63.41      3.45 o
   7   3   7       78.98       73.96      4.14 o
   9   3   7       20.79       19.83      3.13 o
  11   3   7       12.30        6.10      2.93 o
  13   3   7       51.34       60.57      5.28 o
 -12   4   7      230.44      247.46     13.30 o
 -10   4   7        8.14        5.51      3.34 o
  -8   4   7      385.06      387.45     23.77 o
  -6   4   7     2649.45     2602.47    113.91 o
  -4   4   7       26.95       12.31      1.46 o
  -2   4   7      641.32      634.63     15.60 o
   0   4   7      101.75      141.22      3.48 o
   2   4   7      308.02      322.85     12.05 o
   4   4   7       11.33        7.82      2.13 o
   6   4   7      133.08      159.89      5.55 o
   8   4   7      191.91      141.10      5.76 o
  10   4   7       84.18       92.97      5.48 o
  12   4   7        1.26        0.59      3.25 o
 -11   5   7      606.65      613.48     21.62 o
  -9   5   7       26.19       21.46      3.82 o
  -7   5   7      215.12      187.97      5.24 o
  -5   5   7      243.47      237.75      8.20 o
  -3   5   7     1108.05     1133.34     26.15 o
  -1   5   7        2.27        5.11      1.68 o
   1   5   7      319.54      305.69      7.48 o
   3   5   7       75.92      114.41      4.84 o
   5   5   7      212.03      236.85      6.78 o
   7   5   7       29.86       17.40      3.18 o
   9   5   7       45.87       48.90      4.58 o
  11   5   7      141.19      163.03      7.55 o
 -10   6   7      175.94      191.02      7.69 o
  -8   6   7      211.43      239.47      7.70 o
  -6   6   7       17.80       16.36      3.05 o
  -4   6   7       36.26       39.38      4.06 o
  -2   6   7      174.56      175.22      7.40 o
   0   6   7      295.84      283.20      9.58 o
   2   6   7      364.12      361.92      9.71 o
   4   6   7       69.43       63.02      4.39 o
   6   6   7       32.41       35.43      3.97 o
   8   6   7       79.80       98.32      6.09 o
  10   6   7       57.26       69.89      6.53 o
  -7   7   7        1.50        2.94      3.94 o
  -5   7   7      403.02      396.62     15.80 o
  -3   7   7      282.08      291.93     15.54 o
  -1   7   7       10.42        6.74      3.03 o
   1   7   7      141.42      148.01      8.66 o
   3   7   7       93.57      109.01      7.04 o
   5   7   7       12.56       12.80      3.12 o
   7   7   7       40.49       51.63      5.17 o
  -4   8   7       12.33       20.75      4.93 o
  -2   8   7      310.33      310.27     19.39 o
   0   8   7      102.46      101.93      8.31 o
   2   8   7      459.39      496.73     28.24 o
   4   8   7        9.66       12.07      4.23 o
 -14   0   8     1309.55     1394.28     28.27 o
 -12   0   8        8.46        6.32      5.53 o
 -10   0   8       42.49       40.55      5.02 o
  -8   0   8      183.67      184.23     10.85 o
  -6   0   8    11551.82    12355.50    536.89 o
  -4   0   8     8005.81     8157.52    146.07 o
  -2   0   8       78.78       65.11      2.74 o
   0   0   8     2526.41     2727.78     46.26 o
   2   0   8    16551.78    17151.39    308.65 o
   4   0   8     1799.16     1732.29     33.09 o
   6   0   8      148.32      121.41      3.15 o
   8   0   8      207.37      220.11      4.69 o
  10   0   8        0.08        2.89      1.83 o
  12   0   8        1.00        0.39      2.05 o
  14   0   8        3.04        4.89      5.57 o
 -15   1   8      118.29      119.84      7.30 o
 -13   1   8       20.59       18.60      3.67 o
 -11   1   8      241.32      214.64      7.18 o
  -9   1   8     2860.87     2932.54    115.83 o
  -7   1   8     1127.49     1084.91     46.27 o
  -5   1   8     2722.22     3114.75     75.06 o
  -3   1   8     2807.39     2944.30     54.48 o
  -1   1   8     1852.57     1987.64     31.39 o
   1   1   8     1457.63     1648.86     27.56 o
   3   1   8        1.32       10.98      2.21 o
   5   1   8      283.22      241.27      5.19 o
   7   1   8      429.12      448.98     10.11 o
   9   1   8      164.48      165.44      3.74 o
  11   1   8      541.37      523.43     13.11 o
  13   1   8      164.67      161.61      5.13 o
 -14   2   8        3.22        4.42      5.21 o
 -12   2   8       18.41       21.15      3.47 o
 -10   2   8      530.15      505.47     22.45 o
  -8   2   8      532.90      521.88     16.80 o
  -6   2   8      220.69      269.52      7.84 o
  -4   2   8      395.86      422.93     12.04 o
  -2   2   8      450.27      466.47     12.32 o
   0   2   8     3325.76     3630.23     49.99 o
   2   2   8     5041.19     5655.93     73.77 o
   4   2   8      111.63      149.51      7.08 o
   6   2   8     1498.35     1454.06     32.86 o
   8   2   8      110.77       92.35      3.68 o
  10   2   8      880.47      863.84     24.52 o
  12   2   8        8.70        7.00      2.59 o
 -13   3   8       28.71       29.10      6.57 o
 -11   3   8        8.60        7.43      4.47 o
  -9   3   8       53.61       58.97      3.50 o
  -7   3   8      192.36      172.41      4.32 o
  -5   3   8      474.03      482.99     18.12 o
  -3   3   8       99.93      112.66     12.44 o
  -1   3   8     1602.41     1698.73     47.46 o
   1   3   8       74.67       86.24      1.94 o
   3   3   8      222.56      173.40      4.69 o
   5   3   8      140.29      179.91      5.17 o
   7   3   8       81.29       81.42      4.27 o
   9   3   8      389.41      316.06      7.97 o
  11   3   8      127.45      142.10      6.26 o
  13   3   8        5.14        7.93      4.03 o
 -12   4   8      276.80      280.01     23.70 o
 -10   4   8      513.37      508.08     46.08 o
  -8   4   8      262.26      259.40     10.04 o
  -6   4   8     3243.07     2881.07     97.25 o
  -4   4   8      167.61      175.00      4.62 o
  -2   4   8      581.69      572.16     14.40 o
   0   4   8      374.93      366.65      8.06 o
   2   4   8     2187.03     2295.89     45.55 o
   4   4   8       66.00       72.63      3.89 o
   6   4   8       13.34       13.33      2.62 o
   8   4   8        3.70        5.62      2.64 o
  10   4   8        1.06        1.42      2.67 o
  12   4   8        6.72        4.93      3.41 o
 -11   5   8      340.36      343.29     18.86 o
  -9   5   8       47.16       54.42      4.65 o
  -7   5   8       45.74       38.89      3.00 o
  -5   5   8      587.13      539.41     17.64 o
  -3   5   8     1919.90     1876.75     47.48 o
  -1   5   8     1097.97     1117.74     23.00 o
   1   5   8      143.11      129.62      4.60 o
   3   5   8       14.14       43.15      4.35 o
   5   5   8      273.26      216.72      6.54 o
   7   5   8       46.96       53.54      4.36 o
   9   5   8       46.15       33.84      4.13 o
  11   5   8       51.29       78.30      6.65 o
 -10   6   8      124.06      131.28      6.59 o
  -8   6   8       40.52       44.69      3.79 o
  -6   6   8      581.07      552.57     15.92 o
  -4   6   8      541.33      539.51     16.93 o
  -2   6   8      152.32      120.39     19.42 o
   0   6   8        1.71        1.20      1.94 o
   2   6   8     1855.89     1603.74     36.73 o
   4   6   8      125.89       88.39      5.08 o
   6   6   8       49.42       51.81      4.51 o
   8   6   8       33.80       35.20      4.46 o
  -7   7   8       26.73       32.85      4.11 o
  -5   7   8       26.20       25.39      4.13 o
  -3   7   8       75.71       75.38      5.35 o
  -1   7   8      119.86      135.76      8.95 o
   1   7   8      292.70      314.76     10.22 o
   3   7   8        0.33        2.19      2.39 o
   5   7   8        0.00        0.56      2.52 o
   7   7   8      404.29      408.55     15.74 o
  -4   8   8        2.49        2.64      3.72 o
  -2   8   8      266.87      249.24     18.57 o
   0   8   8      247.60      259.19     11.12 o
   2   8   8      217.73      255.96     11.04 o
 -15   1   9       14.54       19.92      4.41 o
 -13   1   9      429.81      448.05     15.56 o
 -11   1   9      680.82      695.33     14.83 o
  -9   1   9      761.40      733.37     26.90 o
  -7   1   9      544.15      553.86     22.64 o
  -5   1   9      743.60      752.85     18.70 o
  -3   1   9       64.96       84.95      1.91 o
  -1   1   9     4211.18     4367.00     47.55 o
   1   1   9        8.84       11.89      3.54 o
   3   1   9        9.42       18.87      1.00 o
   5   1   9      735.70      733.19     14.86 o
   7   1   9      240.29      241.64      5.25 o
   9   1   9      276.39      269.11      6.45 o
  11   1   9       27.32       31.41      2.36 o
  13   1   9        1.64        4.56      2.34 o
 -14   2   9      355.82      370.72     16.20 o
 -12   2   9      181.02      213.50      7.61 o
 -10   2   9      508.50      441.62     13.53 o
  -8   2   9      268.52      275.75     13.29 o
  -6   2   9      369.28      348.04      8.12 o
  -4   2   9      437.19      459.07     13.81 o
  -2   2   9      405.83      469.52     10.04 o
   0   2   9      290.17      291.25      4.40 o
   2   2   9        4.53        0.66      0.85 o
   4   2   9      554.97      618.28     16.59 o
   6   2   9      105.71       94.31      3.41 o
   8   2   9       15.13        9.77      2.44 o
  10   2   9      268.59      236.66      6.98 o
  12   2   9        1.78       -2.04      2.04 o
 -13   3   9        3.64        4.92      4.77 o
 -11   3   9       37.75       46.76      5.81 o
  -9   3   9       93.98       68.51      7.01 o
  -7   3   9       86.00       68.59      4.33 o
  -5   3   9      214.70      168.57     18.22 o
  -3   3   9      377.25      393.93     13.42 o
  -1   3   9      283.73      278.13      5.75 o
   1   3   9        0.19       -0.11      0.69 o
   3   3   9      640.99      740.17     17.13 o
   5   3   9       83.14       82.47      3.86 o
   7   3   9       87.26       99.73      4.65 o
   9   3   9        6.56        7.69      2.69 o
  11   3   9        0.47        4.61      2.93 o
  13   3   9        4.54        5.08      4.05 o
 -12   4   9     1028.49      993.92     25.03 o
 -10   4   9        4.49       10.57      3.55 o
  -8   4   9     1239.78     1160.98     46.33 o
  -6   4   9       21.26       25.22      2.45 o
  -4   4   9        0.27        0.69      1.27 o
  -2   4   9        0.02        1.27      0.85 o
   0   4   9      424.56      521.89      7.41 o
   2   4   9      229.03      169.60      3.49 o
   4   4   9       14.27       23.71      2.82 o
   6   4   9      283.88      278.08      7.17 o
   8   4   9        1.28        2.28      2.41 o
  10   4   9        0.82        3.34      2.89 o
  12   4   9      333.08      343.43     11.64 o
 -11   5   9      441.69      450.09     34.57 o
  -9   5   9        0.08       -1.58      2.48 o
  -7   5   9       46.39       45.51      4.10 o
  -5   5   9       23.38       31.76      2.77 o
  -3   5   9       85.08       82.97      2.81 o
  -1   5   9      169.40      165.57     17.56 o
   1   5   9      482.50      415.38      8.08 o
   3   5   9      497.75      534.37     14.69 o
   5   5   9       98.66      119.91      5.30 o
   7   5   9       97.24       78.35      5.43 o
   9   5   9       21.31       12.42      3.48 o
  11   5   9       63.57       74.66      6.57 o
 -10   6   9      419.76      478.39     11.23 o
  -8   6   9        0.00       -1.73      2.12 o
  -6   6   9       61.85       61.65      4.03 o
  -4   6   9        0.21        3.86      2.57 o
  -2   6   9       93.06       81.47      4.42 o
   0   6   9        2.06        5.47      1.84 o
   2   6   9      195.81      150.52      6.00 o
   4   6   9       97.76      136.16      5.77 o
   6   6   9        8.49        7.36      3.03 o
   8   6   9       69.20       66.83      5.43 o
  -7   7   9        5.38        7.37      3.17 o
  -5   7   9       10.17       12.32      3.52 o
  -3   7   9       55.42       65.33      4.96 o
  -1   7   9      449.91      504.93     25.86 o
   1   7   9        7.48        8.03      3.16 o
   3   7   9      273.59      314.26      7.95 o
   5   7   9       15.98        9.78      2.97 o
   7   7   9       60.17       83.40      6.86 o
  -4   8   9       50.16       64.03      6.68 o
  -2   8   9        9.00        9.24      3.62 o
   0   8   9      189.46      203.96      8.70 o
   2   8   9       76.95       76.08      6.34 o
 -14   0  10      536.78      541.62     21.33 o
 -12   0  10      305.73      320.81     12.96 o
 -10   0  10       67.35       47.66      8.38 o
  -8   0  10      202.19      212.82      9.73 o
  -6   0  10     1367.33     1603.18     85.70 o
  -4   0  10        6.05        0.12      0.66 o
  -2   0  10      649.29      741.22      7.29 o
   0   0  10      767.87      814.53     13.18 o
   2   0  10     1197.07     1032.01     13.74 o
   4   0  10     1556.43     1415.44     24.01 o
   6   0  10      574.18      551.58      9.55 o
   8   0  10       24.76       20.37      2.15 o
  10   0  10      480.61      454.35     17.59 o
  12   0  10     1307.28     1295.09     74.72 o
 -15   1  10       42.22       65.96      6.11 o
 -13   1  10      531.62      577.80     20.35 o
 -11   1  10       10.88       23.69      3.37 o
  -9   1  10       63.61       75.51      4.60 o
  -7   1  10      201.94      248.08      9.87 o
  -5   1  10     2029.42     2220.27     50.80 o
  -3   1  10       60.57       82.51      2.05 o
  -1   1  10     8343.06     8799.89    101.95 o
   1   1  10       32.40       36.06      2.11 o
   3   1  10      382.55      404.36      3.94 o
   5   1  10       27.49       28.86      1.34 o
   7   1  10     1755.28     1706.53     30.67 o
   9   1  10       62.11       65.28      3.02 o
  11   1  10      141.52      139.46      3.85 o
  13   1  10       96.78      103.47      7.92 o
 -14   2  10       24.68       17.69      6.48 o
 -12   2  10        9.72        5.65      2.80 o
 -10   2  10      625.93      518.78     18.19 o
  -8   2  10     1512.73     1547.01     72.94 o
  -6   2  10      362.25      400.64      8.40 o
  -4   2  10      265.72      230.84      6.77 o
  -2   2  10     1351.93     1304.18     23.95 o
   0   2  10      994.10      996.73     18.20 o
   2   2  10      310.55      351.90      5.14 o
   4   2  10     1600.61     1500.18     32.76 o
   6   2  10       27.01       21.93      1.72 o
   8   2  10       15.44       14.61      2.66 o
  10   2  10      130.59      123.09      5.60 o
  12   2  10      166.52      168.15      9.29 o
 -13   3  10      199.32      194.83     11.96 o
 -11   3  10      244.93      256.36     22.36 o
  -9   3  10       45.38       49.98      6.60 o
  -7   3  10       15.29       19.37      2.23 o
  -5   3  10     2406.26     2347.09     85.77 o
  -3   3  10      244.08      249.39      6.09 o
  -1   3  10      675.08      825.05     17.03 o
   1   3  10       13.41       11.96      1.03 o
   3   3  10      701.35      793.63     15.93 o
   5   3  10      366.47      379.32      7.40 o
   7   3  10     1415.34     1293.86     29.84 o
   9   3  10       94.86       96.54      5.16 o
  11   3  10      116.10      105.84      5.80 o
 -12   4  10       10.90       25.99      6.34 o
 -10   4  10      403.75      411.81     19.96 o
  -8   4  10      141.48      122.64      4.46 o
  -6   4  10      161.98      141.87      5.39 o
  -4   4  10      259.82      220.92      9.28 o
  -2   4  10      489.85      517.14     20.43 o
   0   4  10      170.39      180.35      3.28 o
   2   4  10       83.00       86.16      3.97 o
   4   4  10      437.08      516.87     10.63 o
   6   4  10      114.45      106.28      4.84 o
   8   4  10       73.11       68.36      4.66 o
  10   4  10       23.53       26.89      3.92 o
  12   4  10      841.06      930.99     26.06 o
 -11   5  10        8.99       11.21      5.44 o
  -9   5  10      390.39      349.96     20.71 o
  -7   5  10      417.48      347.04     14.33 o
  -5   5  10      668.86      639.97     19.38 o
  -3   5  10       34.34       41.02      2.17 o
  -1   5  10      984.63      944.66     18.25 o
   1   5  10       11.19       21.41      2.41 o
   3   5  10      919.80      795.18     18.11 o
   5   5  10      293.25      341.29      8.22 o
   7   5  10      109.48      121.59      5.78 o
   9   5  10       18.73       28.49      4.49 o
 -10   6  10      376.50      380.02     10.18 o
  -8   6  10       17.20       22.06      2.95 o
  -6   6  10      124.14      129.63      5.41 o
  -4   6  10      442.50      419.09     15.33 o
  -2   6  10       83.55       75.12      4.47 o
   0   6  10       59.70       75.43      3.86 o
   2   6  10       29.06       17.55      2.75 o
   4   6  10       99.80      138.01      5.96 o
   6   6  10      159.53      122.75      6.16 o
   8   6  10       57.00       64.73      5.42 o
  -7   7  10       68.56       67.17      5.76 o
  -5   7  10       19.63       21.21      4.59 o
  -3   7  10        0.07       -2.25      2.25 o
  -1   7  10      192.14      194.62     13.91 o
   1   7  10      438.99      451.44     15.43 o
   3   7  10      204.07      199.16      8.43 o
   5   7  10       71.82       90.51      5.26 o
   7   7  10      206.23      210.19      9.37 o
  -4   8  10        0.01        1.62      3.69 o
  -2   8  10        1.84        3.06      3.75 o
   0   8  10        3.22        8.25      3.67 o
   2   8  10        8.30       10.09      4.02 o
 -15   1  11      445.72      470.73     13.46 o
 -13   1  11       11.73       22.91      4.02 o
 -11   1  11        1.23       -1.00      2.09 o
  -9   1  11       77.65      100.03      5.25 o
  -7   1  11      112.33      120.75      2.88 o
  -5   1  11       85.93       88.85      2.43 o
  -3   1  11      374.91      370.39      7.56 o
  -1   1  11     1136.86     1110.40     18.81 o
   1   1  11      440.24      486.88      8.20 o
   3   1  11      139.92      134.26      2.12 o
   5   1  11      858.54      858.15     12.23 o
   7   1  11       38.35       44.92      1.85 o
   9   1  11      261.30      264.04      4.79 o
  11   1  11      999.42      955.07     34.64 o
  13   1  11      146.90      167.41     13.68 o
 -14   2  11      192.42      223.16     10.41 o
 -12   2  11        8.29       10.24      3.03 o
 -10   2  11       30.14       64.61      4.36 o
  -8   2  11        5.04       11.16      2.22 o
  -6   2  11       61.79       50.21      2.06 o
  -4   2  11       34.41       41.07      1.79 o
  -2   2  11      771.19      888.53     20.08 o
   0   2  11      213.26      217.60      4.49 o
   2   2  11      201.85      191.20      4.57 o
   4   2  11       43.83       36.34      1.83 o
   6   2  11       30.81       28.21      1.91 o
   8   2  11      148.45      128.86      4.38 o
  10   2  11      295.87      287.90      7.59 o
  12   2  11       37.61       42.04      3.74 o
 -13   3  11        0.85        4.78      4.80 o
 -11   3  11      121.95      123.14     10.03 o
  -9   3  11      348.14      305.22     14.02 o
  -7   3  11      319.43      296.74      7.50 o
  -5   3  11      198.85      175.36      6.71 o
  -3   3  11      360.80      400.85     11.84 o
  -1   3  11      379.21      406.02      8.59 o
   1   3  11      733.27      867.90     10.85 o
   3   3  11      188.17      179.16      6.86 o
   5   3  11     1075.69     1094.09     24.33 o
   7   3  11      277.16      266.14      7.08 o
   9   3  11       53.63       49.17      4.11 o
  11   3  11       15.13       13.67      3.40 o
 -12   4  11        0.03        0.62      4.58 o
 -10   4  11       17.77       22.83      4.64 o
  -8   4  11       22.89       17.97      2.43 o
  -6   4  11       62.74       51.31      2.98 o
  -4   4  11      239.33      161.59     21.03 o
  -2   4  11        7.44        3.07      1.15 o
   0   4  11       31.36       47.52      2.08 o
   2   4  11       71.08       68.93      4.17 o
   4   4  11      289.94      304.58      7.17 o
   6   4  11      171.85      156.21      5.73 o
   8   4  11        9.78       14.79      3.17 o
  10   4  11       32.73       39.85      4.45 o
 -11   5  11       52.86       50.74      7.81 o
  -9   5  11       42.22       34.86      4.32 o
  -7   5  11       31.12       24.31      3.55 o
  -5   5  11       34.82       41.48      2.97 o
  -3   5  11       37.32       31.85      1.95 o
  -1   5  11      336.97      326.83      8.31 o
   1   5  11      555.26      571.20      9.71 o
   3   5  11      915.39      700.76     17.64 o
   5   5  11       40.57       19.00      3.13 o
   7   5  11       12.25       11.59      3.17 o
   9   5  11        1.35        2.68      3.14 o
 -10   6  11        1.51        5.28      3.27 o
  -8   6  11        0.06        1.33      2.19 o
  -6   6  11        7.63        9.46      2.48 o
  -4   6  11        0.61       -0.17      2.36 o
  -2   6  11       80.35       95.43      4.64 o
   0   6  11        5.55        1.44      1.94 o
   2   6  11      276.93      213.65      6.77 o
   4   6  11        0.78        1.54      2.57 o
   6   6  11       10.39       19.54      3.68 o
   8   6  11       43.46       46.40      4.92 o
  -7   7  11        2.70        1.63      3.16 o
  -5   7  11       50.20       60.51      6.06 o
  -3   7  11       15.73       12.44      3.64 o
  -1   7  11       61.55       53.50      5.82 o
   1   7  11      285.87      298.28     12.59 o
   3   7  11       27.86       27.55      3.45 o
   5   7  11      166.03      163.27      7.24 o
  -4   8  11      142.51      141.99     13.43 o
  -2   8  11       39.62       44.15      6.13 o
   0   8  11      277.45      277.85     10.15 o
   2   8  11        2.60        2.67      3.64 o
 -14   0  12      300.58      356.05     36.03 o
 -12   0  12       95.08      109.39      8.49 o
 -10   0  12        7.97       -1.90      2.68 o
  -8   0  12      567.22      575.84     41.40 o
  -6   0  12      870.92      973.48     22.35 o
  -4   0  12     7071.25     7117.82     90.23 o
  -2   0  12      647.00      689.13      7.66 o
   0   0  12    50181.44    53051.11   1299.45 o
   2   0  12     5473.45     5707.69     65.71 o
   4   0  12      107.70       96.06      3.44 o
   6   0  12       91.72       89.14      2.92 o
   8   0  12      253.07      257.43      8.83 o
  10   0  12     1517.15     1493.25     70.12 o
  12   0  12      574.05      534.00     34.58 o
 -15   1  12        5.45       10.14      3.97 o
 -13   1  12      568.54      567.92     24.45 o
 -11   1  12        9.28        9.52      2.78 o
  -9   1  12      156.25      114.34      5.04 o
  -7   1  12      250.70      271.03      6.31 o
  -5   1  12      572.41      684.28     13.22 o
  -3   1  12      398.20      330.74      6.71 o
  -1   1  12        8.08       37.96      4.80 o
   1   1  12      558.10      662.95     11.43 o
   3   1  12      657.67      634.62      9.25 o
   5   1  12      208.14      224.98      4.51 o
   7   1  12      627.46      606.13     12.40 o
   9   1  12      152.53      143.26      4.75 o
  11   1  12       28.32       35.23      2.79 o
  13   1  12       17.05       13.36      5.01 o
 -14   2  12       36.09       39.28      4.85 o
 -12   2  12       14.77       27.86      3.83 o
 -10   2  12      615.90      647.68     29.88 o
  -8   2  12      637.08      638.66     21.37 o
  -6   2  12       21.84       20.69      1.73 o
  -4   2  12        7.36       11.13      1.05 o
  -2   2  12      411.97      440.27      6.51 o
   0   2  12     2106.82     2240.13     36.34 o
   2   2  12      231.87      219.11      3.40 o
   4   2  12       86.19       85.81      3.26 o
   6   2  12      365.64      382.28     12.81 o
   8   2  12     3771.07     3607.94    135.86 o
  10   2  12       25.20       25.23      3.21 o
  12   2  12       18.17       12.49      4.06 o
 -13   3  12      201.46      184.92     11.94 o
 -11   3  12       87.60       86.42      5.37 o
  -9   3  12        0.30        0.12      1.80 o
  -7   3  12      702.95      600.86     20.24 o
  -5   3  12      945.75      995.18     33.69 o
  -3   3  12      742.41      729.73     22.12 o
  -1   3  12       97.34      115.94      2.90 o
   1   3  12        0.10        2.46      0.93 o
   3   3  12      291.73      333.86      6.73 o
   5   3  12     2146.59     2133.70     44.65 o
   7   3  12     1162.57     1067.28     29.14 o
   9   3  12      116.70      111.87      5.52 o
  11   3  12      109.71      122.98      7.27 o
 -12   4  12      155.17      126.77     10.17 o
 -10   4  12       32.66       25.91      5.70 o
  -8   4  12     1575.43     1450.13     56.61 o
  -6   4  12      270.67      278.25     10.55 o
  -4   4  12       85.55       83.67      4.50 o
  -2   4  12       79.92       87.62      4.50 o
   0   4  12     1131.82     1159.72     15.11 o
   2   4  12       39.09       21.37      2.71 o
   4   4  12      376.58      389.84     10.73 o
   6   4  12       61.11       79.67      4.70 o
   8   4  12     1180.65     1063.35     29.45 o
  10   4  12      275.86      269.19      8.63 o
 -11   5  12       27.26       25.92      6.48 o
  -9   5  12      296.66      275.71      7.74 o
  -7   5  12      291.70      266.68     10.93 o
  -5   5  12      388.03      369.89     14.90 o
  -3   5  12       49.52       40.72      2.35 o
  -1   5  12      126.14      128.18      4.02 o
   1   5  12      840.97      764.49     11.01 o
   3   5  12        0.66        5.70      2.39 o
   5   5  12      243.35      201.18      6.78 o
   7   5  12      300.61      298.67      9.58 o
   9   5  12      223.23      226.50      8.26 o
 -10   6  12       16.30       23.36      4.11 o
  -8   6  12       12.93       11.42      2.61 o
  -6   6  12       27.38       28.96      3.16 o
  -4   6  12      134.01      136.39      8.30 o
  -2   6  12      444.50      408.76     16.49 o
   0   6  12      887.88      848.43     22.10 o
   2   6  12        9.78       16.84      3.19 o
   4   6  12      269.44      282.82      8.20 o
   6   6  12       61.55       62.31      5.03 o
   8   6  12      266.92      264.29     15.32 o
  -7   7  12       12.37       14.57      3.94 o
  -5   7  12        0.96        3.70      3.32 o
  -3   7  12      347.00      365.54     15.15 o
  -1   7  12        2.86        7.37      3.27 o
   1   7  12        0.20        1.69      2.61 o
   3   7  12       89.98       84.28      4.97 o
   5   7  12      637.38      658.40     18.14 o
  -2   8  12        1.31        3.10      3.34 o
   0   8  12      324.85      334.02     11.05 o
 -15   1  13       60.92       68.95      6.34 o
 -13   1  13       40.13       64.73      5.36 o
 -11   1  13        5.44        0.89      2.24 o
  -9   1  13       19.76       41.90      4.70 o
  -7   1  13       85.39      103.37      4.81 o
  -5   1  13        1.69       18.38      1.33 o
  -3   1  13      136.52      117.16      2.18 o
  -1   1  13     4164.05     4458.72     63.36 o
   1   1  13      711.84      768.85     13.30 o
   3   1  13      140.40      131.69      2.43 o
   5   1  13     1296.93     1283.04     19.81 o
   7   1  13       68.83       71.25      2.43 o
   9   1  13      429.67      436.79     10.34 o
  11   1  13      479.12      468.01     19.08 o
  13   1  13       41.68       36.31      7.31 o
 -14   2  13      137.95      133.05      7.23 o
 -12   2  13       16.50        6.22      2.87 o
 -10   2  13        0.92        1.39      2.16 o
  -8   2  13       58.14       77.86      3.77 o
  -6   2  13      105.47      115.73      3.57 o
  -4   2  13        0.11        1.59      0.79 o
  -2   2  13      449.78      507.11      9.75 o
   0   2  13       19.32       18.63      1.35 o
   2   2  13      219.48      199.62      3.41 o
   4   2  13      465.18      454.73      7.83 o
   6   2  13       66.98       67.67      2.95 o
   8   2  13       84.09       84.52      3.41 o
  10   2  13     1190.09     1116.33     25.09 o
  12   2  13      274.27      253.66     11.13 o
 -13   3  13      128.10      123.02     10.17 o
 -11   3  13       27.37       33.96      4.04 o
  -9   3  13       24.29        9.93      2.63 o
  -7   3  13      514.37      423.91     18.36 o
  -5   3  13      157.87      154.70      7.84 o
  -3   3  13       19.15       31.36      2.05 o
  -1   3  13       62.19       59.48      2.37 o
   1   3  13      138.11      127.74      2.76 o
   3   3  13      979.79      954.14     12.93 o
   5   3  13     1208.76     1106.75     21.67 o
   7   3  13      137.94      117.86      7.15 o
   9   3  13        1.79        3.92      2.84 o
  11   3  13       82.13       94.27      6.86 o
 -12   4  13       13.03       22.88      6.14 o
 -10   4  13       32.71       41.77     13.75 o
  -8   4  13      274.15      226.33     10.80 o
  -6   4  13       95.87       85.03     10.41 o
  -4   4  13      438.68      388.15     16.73 o
  -2   4  13       19.05       21.93      1.93 o
   0   4  13      207.51      210.74      4.83 o
   2   4  13      442.69      435.15      8.16 o
   4   4  13      115.79       95.56      4.66 o
   6   4  13      378.12      327.08      8.16 o
   8   4  13     1052.99      994.00     24.08 o
  10   4  13      155.57      153.67      7.02 o
 -11   5  13        7.59        6.66      5.13 o
  -9   5  13       39.95       33.63      3.74 o
  -7   5  13      485.73      430.65     23.18 o
  -5   5  13       27.27       33.03      3.08 o
  -3   5  13      385.54      386.30     14.41 o
  -1   5  13      839.50      741.79     14.10 o
   1   5  13      388.74      351.82      7.82 o
   3   5  13      151.03      178.55      6.12 o
   5   5  13      383.28      318.69      8.30 o
   7   5  13      290.96      327.31      9.05 o
   9   5  13      167.66      165.47      7.42 o
 -10   6  13        2.41        5.23      3.52 o
  -8   6  13       30.03       23.28      3.06 o
  -6   6  13       34.47       28.10      3.51 o
  -4   6  13       62.14       55.83      5.39 o
  -2   6  13       79.26       71.17      3.93 o
   0   6  13      230.41      269.35     11.27 o
   2   6  13      935.96      870.17     23.32 o
   4   6  13      463.59      374.01      9.72 o
   6   6  13       52.98       54.30      4.91 o
   8   6  13      124.64      118.29      7.53 o
  -7   7  13       85.81       75.94      6.75 o
  -5   7  13        1.43        3.94      3.57 o
  -3   7  13      115.63      122.18      6.89 o
  -1   7  13      418.40      395.49     13.07 o
   1   7  13       27.24       24.01      3.63 o
   3   7  13       94.76       90.15      5.12 o
   5   7  13      766.79      744.76     18.41 o
  -2   8  13      106.91      105.10      6.92 o
   0   8  13       74.35       85.69      6.78 o
 -14   0  14       56.14       77.23      8.71 o
 -12   0  14     1181.30     1129.03     82.33 o
 -10   0  14      254.83      216.07     21.18 o
  -8   0  14     1041.18      934.11     42.67 o
  -6   0  14      398.50      413.55      8.42 o
  -4   0  14     5241.96     5509.99     92.84 o
  -2   0  14     8466.14     9174.64    213.79 o
   0   0  14     1138.71     1360.76     22.02 o
   2   0  14    15882.39    17594.62    224.47 o
   4   0  14     1165.65     1132.18     21.91 o
   6   0  14        0.65        0.52      1.43 o
   8   0  14        6.20        4.99      1.91 o
  10   0  14     2665.43     2542.11    118.66 o
  12   0  14       46.76       58.57      8.46 o
 -13   1  14      120.89      138.22      6.91 o
 -11   1  14       19.87       31.79      3.83 o
  -9   1  14      301.85      299.53      9.76 o
  -7   1  14      662.60      615.48     11.86 o
  -5   1  14      379.58      387.36      4.92 o
  -3   1  14      595.70      595.07      8.87 o
  -1   1  14        4.40        0.81      1.07 o
   1   1  14    10862.83    11864.28    180.17 o
   3   1  14     2571.49     2562.89     27.28 o
   5   1  14       22.56       30.40      1.66 o
   7   1  14       33.61       39.02      2.06 o
   9   1  14       34.82       35.50      2.38 o
  11   1  14     1024.72      990.22     33.03 o
  13   1  14       72.89       88.38      8.08 o
 -14   2  14      121.51      115.04      6.96 o
 -12   2  14      114.75       93.72      5.80 o
 -10   2  14       46.71       57.39      4.49 o
  -8   2  14       13.79        8.02      1.95 o
  -6   2  14        2.00        2.13      1.27 o
  -4   2  14        2.59        2.96      0.89 o
  -2   2  14      466.46      414.71      7.77 o
   0   2  14     1206.86     1172.20     17.24 o
   2   2  14     8607.16     8485.11    131.42 o
   4   2  14       88.96       82.40      3.38 o
   6   2  14       48.95       39.90      2.54 o
   8   2  14      301.92      309.07      7.98 o
  10   2  14       20.93       25.96      3.28 o
  12   2  14      334.99      374.05     24.55 o
 -13   3  14        4.08        3.45      4.58 o
 -11   3  14       52.60       76.83      5.29 o
  -9   3  14       77.94       63.70      3.97 o
  -7   3  14      534.35      479.05     12.25 o
  -5   3  14      117.14      142.95      5.42 o
  -3   3  14      454.51      426.51     12.51 o
  -1   3  14      137.69      131.88      3.26 o
   1   3  14      160.11      171.10      3.65 o
   3   3  14     5456.92     5460.38     80.26 o
   5   3  14     1946.82     1834.62     28.46 o
   7   3  14      176.07      175.78      6.19 o
   9   3  14     1917.08     1851.30     65.82 o
  11   3  14      326.80      325.67     10.69 o
 -12   4  14      304.78      317.97     15.07 o
 -10   4  14      351.25      287.39     15.80 o
  -8   4  14      199.63      181.04     17.00 o
  -6   4  14     1127.41     1023.26     31.47 o
  -4   4  14        0.00        0.90      1.48 o
  -2   4  14        6.88        5.05      1.49 o
   0   4  14      429.95      452.22      6.87 o
   2   4  14      273.51      272.41      8.25 o
   4   4  14       80.55       68.67      4.26 o
   6   4  14      172.72      149.03      5.93 o
   8   4  14      188.17      222.29      7.57 o
  10   4  14       36.73       50.43      4.93 o
 -11   5  14       11.84       11.35      5.80 o
  -9   5  14       40.81       46.65      4.08 o
  -7   5  14      966.73      887.79     32.12 o
  -5   5  14      231.28      195.64      5.28 o
  -3   5  14      276.51      245.67      4.98 o
  -1   5  14      611.97      543.06      8.27 o
   1   5  14      651.38      615.83     10.24 o
   3   5  14       95.24       77.04      4.68 o
   5   5  14       91.11       74.19      4.85 o
   7   5  14       51.46       52.66      4.76 o
   9   5  14      185.12      196.60      7.92 o
 -10   6  14      406.02      411.01     15.51 o
  -8   6  14      146.00      130.38      5.16 o
  -6   6  14        5.27        7.07      3.02 o
  -4   6  14       44.81       45.29      5.09 o
  -2   6  14       31.55       45.74      3.19 o
   0   6  14        7.15       14.11      2.64 o
   2   6  14      942.65      830.07     13.01 o
   4   6  14       68.71       51.27      4.53 o
   6   6  14        8.20       10.39      3.52 o
   8   6  14       40.58       60.59      6.29 o
  -7   7  14       21.31       23.83      4.95 o
  -5   7  14       94.20       90.75      7.33 o
  -3   7  14      246.35      295.72      8.55 o
  -1   7  14       50.43       48.02      4.94 o
   1   7  14      177.20      164.32      6.83 o
   3   7  14      510.27      516.05     10.45 o
   5   7  14      350.99      381.88     12.73 o
 -13   1  15      341.18      313.91      9.91 o
 -11   1  15       85.61       48.29      4.45 o
  -9   1  15       26.14       15.51      2.92 o
  -7   1  15     1052.97      937.36     22.89 o
  -5   1  15      100.72      110.99      2.56 o
  -3   1  15     1871.11     1916.20     27.07 o
  -1   1  15     5920.82     6353.98     88.84 o
   1   1  15     1127.70     1398.15     46.09 o
   3   1  15        1.58        3.06      1.04 o
   5   1  15      440.15      427.17      5.14 o
   7   1  15        0.05        1.26      1.28 o
   9   1  15       11.24        8.80      1.94 o
  11   1  15      119.50      119.71      5.05 o
 -14   2  15        1.43        0.34      3.27 o
 -12   2  15       84.66       94.93      5.90 o
 -10   2  15       42.63       18.83      3.30 o
  -8   2  15       87.80       66.55      3.65 o
  -6   2  15       16.32       24.07      2.13 o
  -4   2  15     1283.63     1250.89     23.46 o
  -2   2  15      246.77      296.97      7.03 o
   0   2  15       48.97       52.05      2.02 o
   2   2  15      102.82       90.63      3.10 o
   4   2  15     1017.31     1000.48     20.24 o
   6   2  15     1422.15     1327.73     39.28 o
   8   2  15      940.29      884.84     27.44 o
  10   2  15       17.98       14.84      2.54 o
  12   2  15      475.97      479.01     31.47 o
 -13   3  15        7.57        3.76      4.90 o
 -11   3  15       47.87       43.79      4.41 o
  -9   3  15       13.25       16.46      2.64 o
  -7   3  15       36.63       43.82      2.95 o
  -5   3  15      579.44      538.36     18.49 o
  -3   3  15        7.12        6.69      1.43 o
  -1   3  15       43.13       49.20      2.33 o
   1   3  15      145.13      141.72      3.46 o
   3   3  15      619.07      594.85      9.32 o
   5   3  15        2.17        5.23      2.54 o
   7   3  15      653.50      595.48     14.83 o
   9   3  15      155.67      149.26      5.44 o
  11   3  15        2.58        3.09      3.90 o
 -12   4  15      123.44      107.93      9.83 o
 -10   4  15       19.27       21.73      6.32 o
  -8   4  15       34.77       26.16      2.60 o
  -6   4  15     1314.44     1153.04     36.40 o
  -4   4  15      545.22      505.07     14.16 o
  -2   4  15      722.14      666.89     18.82 o
   0   4  15       90.95       79.76      4.12 o
   2   4  15     1072.36      985.70     16.08 o
   4   4  15      357.23      314.27      7.69 o
   6   4  15      137.24      135.82      5.81 o
   8   4  15        2.63        2.31      2.84 o
  10   4  15       27.80       29.96      4.48 o
 -11   5  15       51.34       56.50     13.12 o
  -9   5  15      116.36      129.01      6.63 o
  -7   5  15      743.23      699.90     34.26 o
  -5   5  15      590.32      449.87     56.55 o
  -3   5  15      190.96      157.49      4.55 o
  -1   5  15     1468.63     1385.04     21.55 o
   1   5  15      268.30      240.07      6.80 o
   3   5  15      263.91      232.30      7.06 o
   5   5  15      273.02      301.10      8.33 o
   7   5  15      332.43      335.06     10.45 o
   9   5  15       11.77       18.95      4.22 o
 -10   6  15        4.82        7.73      4.32 o
  -8   6  15       73.66       76.20      4.74 o
  -6   6  15      209.26      228.63      9.41 o
  -4   6  15     1024.03      962.41     54.90 o
  -2   6  15      727.80      712.31     20.71 o
   0   6  15      333.40      370.76      8.55 o
   2   6  15      122.92      117.27      5.72 o
   4   6  15      154.64      163.66      6.71 o
   6   6  15       49.74       41.75      4.76 o
   8   6  15      422.74      451.02     13.19 o
  -7   7  15       83.86       85.22      7.63 o
  -5   7  15        9.62       12.31      4.24 o
  -3   7  15      270.65      243.02      9.17 o
  -1   7  15       40.69       42.83      4.87 o
   1   7  15       33.67       35.22      3.75 o
   3   7  15        0.30        3.89      3.19 o
   5   7  15      374.20      357.73     13.69 o
 -14   0  16       19.97       21.43      6.02 o
 -12   0  16      602.02      565.72     17.77 o
 -10   0  16      846.10      833.24     56.73 o
  -8   0  16      453.85      431.34     34.61 o
  -6   0  16      357.26      373.75     14.19 o
  -4   0  16    10705.73    10965.05    162.96 o
  -2   0  16      136.73      125.39      4.77 o
   0   0  16    10715.83    11958.34    153.91 o
   2   0  16      215.99      281.01      5.12 o
   4   0  16       98.65       96.94      3.09 o
   6   0  16       69.51       69.69      3.41 o
   8   0  16       28.27       16.99      2.84 o
  10   0  16       17.94       16.38      3.38 o
  12   0  16     1151.52     1296.77     28.32 o
 -13   1  16       10.13       12.87      3.75 o
 -11   1  16       47.76       40.05      4.17 o
  -9   1  16      750.65      711.94     18.94 o
  -7   1  16      403.13      374.15     13.21 o
  -5   1  16      828.38      790.80     14.52 o
  -3   1  16      363.11      380.84      9.11 o
  -1   1  16     7472.30     8254.60    116.61 o
   1   1  16      271.37      293.96      7.03 o
   3   1  16        3.66        8.39      1.11 o
   5   1  16      334.13      272.92      4.10 o
   7   1  16      104.50      102.60      3.14 o
   9   1  16      231.63      213.36      6.45 o
  11   1  16     1240.27     1204.33     53.79 o
 -14   2  16        1.63        2.15      3.44 o
 -12   2  16        0.02        1.23      2.78 o
 -10   2  16      194.56      222.05      7.52 o
  -8   2  16       78.29       67.05      3.70 o
  -6   2  16     1122.62     1039.54     27.00 o
  -4   2  16      746.61      793.14     17.67 o
  -2   2  16      165.75      167.00      3.58 o
   0   2  16     2148.42     2078.53     25.59 o
   2   2  16     1097.22     1106.73     13.61 o
   4   2  16     7985.81     7932.04    123.94 o
   6   2  16      231.35      218.00      6.07 o
   8   2  16      130.39      127.04      4.58 o
  10   2  16       37.68       38.54      3.33 o
  12   2  16       46.87       54.17      6.93 o
 -13   3  16        9.84       11.39      5.47 o
 -11   3  16       53.65       47.05      4.96 o
  -9   3  16      354.00      335.51     11.20 o
  -7   3  16       70.12       68.45      3.51 o
  -5   3  16      263.43      228.25      6.10 o
  -3   3  16      502.25      449.33      8.15 o
  -1   3  16     1022.10     1037.06     23.52 o
   1   3  16       19.18       32.01      2.17 o
   3   3  16     5074.67     4948.73     83.30 o
   5   3  16      135.79      147.73      5.67 o
   7   3  16      552.25      502.16     12.62 o
   9   3  16      626.14      624.39     11.95 o
  11   3  16      437.92      464.27     17.71 o
 -12   4  16      257.19      235.02     13.52 o
 -10   4  16        0.59       -2.35      3.09 o
  -8   4  16      947.85      838.80     23.08 o
  -6   4  16      428.87      397.37     14.72 o
  -4   4  16        1.35        1.23      1.48 o
  -2   4  16     1344.80     1194.75     23.48 o
   0   4  16      116.55      115.13      4.71 o
   2   4  16       91.13       88.98      4.68 o
   4   4  16     1354.22     1286.85     20.40 o
   6   4  16        0.63        1.99      2.46 o
   8   4  16        6.81        6.37      3.06 o
  10   4  16       13.19       11.95      3.77 o
 -11   5  16       29.59       34.96      7.24 o
  -9   5  16      604.67      569.90     14.14 o
  -7   5  16      936.75      869.78     34.86 o
  -5   5  16      225.98      210.56      6.63 o
  -3   5  16      646.54      658.81     20.69 o
  -1   5  16     2129.43     1908.99     29.77 o
   1   5  16      121.12      122.17      5.21 o
   3   5  16       12.47        9.59      2.69 o
   5   5  16      241.39      246.90      8.05 o
   7   5  16      164.88      179.01      8.24 o
   9   5  16       42.69       52.47      5.39 o
  -8   6  16      205.23      206.78      7.37 o
  -6   6  16        0.94        4.22      3.32 o
  -4   6  16     3130.21     3199.09    116.07 o
  -2   6  16      516.56      534.94     19.55 o
   0   6  16       21.32       23.08      3.06 o
   2   6  16      130.02      110.20      5.62 o
   4   6  16        0.58        4.76      2.90 o
   6   6  16       27.75       24.49      4.23 o
  -7   7  16      116.10      137.42     12.05 o
  -5   7  16      150.25      160.43      9.15 o
  -3   7  16        0.03        3.74      3.23 o
  -1   7  16        4.76        8.68      3.37 o
   1   7  16      345.14      333.22      8.61 o
   3   7  16       95.66       96.93      6.21 o
 -13   1  17      142.74      177.21      7.82 o
 -11   1  17      451.50      429.93     10.95 o
  -9   1  17     1999.29     1644.31     75.59 o
  -7   1  17     2012.44     1875.35     46.22 o
  -5   1  17     1038.55      959.21     32.53 o
  -3   1  17       15.99       15.23      1.36 o
  -1   1  17       30.75       27.52      4.55 o
   1   1  17     2732.28     2861.88     34.28 o
   3   1  17      555.55      555.28      6.41 o
   5   1  17      223.48      206.43      3.74 o
   7   1  17       38.35       38.50      2.36 o
   9   1  17      177.91      180.37      5.48 o
  11   1  17       75.72       80.12      7.46 o
 -14   2  17       75.32       92.40      6.78 o
 -12   2  17        0.49       -0.61      2.59 o
 -10   2  17      303.00      255.97     13.96 o
  -8   2  17      527.68      469.72     11.00 o
  -6   2  17       15.41       17.98      2.10 o
  -4   2  17      302.03      291.66      6.64 o
  -2   2  17      112.52      106.82      2.90 o
   0   2  17     2063.38     2140.73     34.24 o
   2   2  17     1801.45     1737.55     27.41 o
   4   2  17      227.76      210.23      4.31 o
   6   2  17      304.35      284.97      8.79 o
   8   2  17      993.16      943.00     26.47 o
  10   2  17       69.63       55.62      4.02 o
 -13   3  17       14.52       10.18      4.48 o
 -11   3  17       30.27       30.96      4.09 o
  -9   3  17        3.17        0.95      2.05 o
  -7   3  17      693.83      632.48     16.12 o
  -5   3  17      133.23      128.67      4.29 o
  -3   3  17      269.85      262.23      8.93 o
  -1   3  17       36.34       25.73      1.92 o
   1   3  17      764.90      717.41     10.84 o
   3   3  17      581.00      587.40     10.04 o
   5   3  17     1958.86     1881.56     46.51 o
   7   3  17      318.03      303.44      7.04 o
   9   3  17       17.21       18.25      3.32 o
  11   3  17       15.20       13.62      4.48 o
 -12   4  17      278.77      273.38     22.60 o
 -10   4  17      196.76      210.98      7.98 o
  -8   4  17      342.60      307.42      8.84 o
  -6   4  17      155.09      154.61      6.20 o
  -4   4  17      413.69      405.31     16.40 o
  -2   4  17      825.78      776.66     19.78 o
   0   4  17      191.35      159.90      5.45 o
   2   4  17      581.97      522.09      9.44 o
   4   4  17       78.36       84.59      4.78 o
   6   4  17      159.67      150.08      6.21 o
   8   4  17      367.40      401.30     10.12 o
  10   4  17        2.67        2.83      3.39 o
 -11   5  17        6.68        5.52      5.47 o
  -9   5  17      211.10      214.01     11.64 o
  -7   5  17      216.64      205.63      7.29 o
  -5   5  17      427.23      387.92      9.19 o
  -3   5  17     1513.52     1422.20     37.24 o
  -1   5  17      504.85      465.18      9.10 o
   1   5  17        0.09        1.14      2.18 o
   3   5  17        4.83        5.53      2.59 o
   5   5  17        7.40        7.51      3.11 o
   7   5  17       86.04       91.07      6.01 o
   9   5  17      746.13      751.51     17.31 o
  -8   6  17        0.45       -0.13      3.28 o
  -6   6  17      636.30      659.83     34.54 o
  -4   6  17      553.41      596.69     22.18 o
  -2   6  17      461.75      451.93     13.12 o
   0   6  17      248.03      240.54      7.47 o
   2   6  17       19.31       20.01      3.41 o
   4   6  17       26.06       28.67      3.97 o
   6   6  17      265.56      281.98      9.24 o
  -5   7  17        3.14        7.72      3.81 o
  -3   7  17      205.18      186.58      9.59 o
  -1   7  17      108.02      110.61      6.76 o
   1   7  17      423.15      435.61      9.72 o
   3   7  17        1.75        1.51      3.15 o
 -14   0  18      474.20      508.30     48.20 o
 -12   0  18      526.36      523.06     41.88 o
 -10   0  18      393.54      343.50     14.38 o
  -8   0  18     2213.29     1973.75    127.37 o
  -6   0  18     3894.91     3708.06    172.57 o
  -4   0  18       21.16       18.62      2.66 o
  -2   0  18       73.73       66.97      4.04 o
   0   0  18     3272.09     3733.05     29.69 o
   2   0  18      131.83      164.80      3.81 o
   4   0  18        8.44       18.56      2.16 o
   6   0  18     5189.34     4801.79    124.31 o
   8   0  18      258.79      250.19      8.99 o
  10   0  18     1141.00     1086.80     42.56 o
  12   0  18       57.17       55.31     13.27 o
 -13   1  18        0.00        1.38      3.01 o
 -11   1  18       68.04       69.93      5.25 o
  -9   1  18      225.91      207.86      7.23 o
  -7   1  18     1449.19     1390.14     33.21 o
  -5   1  18      544.37      548.56     21.03 o
  -3   1  18     3204.16     3247.89     48.42 o
  -1   1  18      242.29      247.16      4.50 o
   1   1  18       39.62       22.71      4.42 o
   3   1  18        1.99        4.04      1.30 o
   5   1  18      250.37      215.29      3.91 o
   7   1  18      174.46      175.37      4.50 o
   9   1  18      529.85      483.13     17.15 o
  11   1  18      493.43      508.56     15.49 o
 -14   2  18      121.37      134.94      7.74 o
 -12   2  18        8.10        6.79      3.19 o
 -10   2  18      119.62      105.48      5.72 o
  -8   2  18      677.87      637.66     20.85 o
  -6   2  18       69.65       54.77      3.04 o
  -4   2  18      233.34      244.47      5.20 o
  -2   2  18     1284.20     1253.12     19.16 o
   0   2  18        0.08        8.86      3.17 o
   2   2  18     1617.58     1665.70     26.60 o
   4   2  18      189.46      191.66      3.96 o
   6   2  18       82.88       73.36      3.40 o
   8   2  18      422.60      420.87     14.28 o
  10   2  18        3.44       -0.82      3.69 o
 -13   3  18       17.70       11.00      5.72 o
 -11   3  18      144.96      151.01      9.99 o
  -9   3  18      130.84      135.14      5.44 o
  -7   3  18      721.83      646.92     16.54 o
  -5   3  18      264.90      266.92      6.24 o
  -3   3  18      141.05      150.80      3.90 o
  -1   3  18      991.50     1023.12     19.35 o
   1   3  18     7169.50     7098.14     86.32 o
   3   3  18     1519.57     1448.67     33.52 o
   5   3  18     5851.54     5418.54    126.54 o
   7   3  18        3.02        5.04      2.33 o
   9   3  18      141.69      141.25      6.17 o
  11   3  18      648.69      646.94     32.93 o
 -12   4  18      175.08      185.64     12.17 o
 -10   4  18        0.00       -0.56      2.71 o
  -8   4  18       65.03       63.33      3.92 o
  -6   4  18      933.99      896.61     24.62 o
  -4   4  18      367.68      330.41     12.75 o
  -2   4  18     1156.61     1114.52     26.04 o
   0   4  18      929.84      826.28     11.45 o
   2   4  18       78.61       90.41      4.73 o
   4   4  18       15.68       16.60      3.11 o
   6   4  18      369.52      364.76     11.10 o
   8   4  18       36.97       53.16      4.87 o
  10   4  18       91.10      104.57      7.60 o
 -11   5  18      610.47      590.72     23.55 o
  -9   5  18      104.21       94.15      6.22 o
  -7   5  18      150.41      145.88      8.07 o
  -5   5  18       46.42       54.81      3.63 o
  -3   5  18        4.26        5.90      2.18 o
  -1   5  18      152.79      131.21      5.39 o
   1   5  18       53.05       48.59      3.98 o
   3   5  18        0.38        1.34      2.53 o
   5   5  18      116.96      117.86      6.04 o
   7   5  18      464.05      465.60     13.82 o
  -8   6  18      301.54      297.28     11.52 o
  -6   6  18      323.21      330.25     16.17 o
  -4   6  18      470.55      501.07     17.85 o
  -2   6  18      826.50      792.15     22.39 o
   0   6  18        4.86        3.38      2.73 o
   2   6  18       28.81       30.65      3.95 o
   4   6  18        1.19        3.96      3.04 o
   6   6  18      148.58      160.94      8.94 o
  -5   7  18       60.33       75.33      7.01 o
  -3   7  18     1112.18     1065.53     38.71 o
  -1   7  18       94.52      102.94      6.17 o
   1   7  18      567.08      563.42     12.53 o
   3   7  18        0.00       -0.81      3.56 o
 -13   1  19        3.04        1.92      3.16 o
 -11   1  19        4.23        0.10      2.59 o
  -9   1  19      944.50      896.71     48.81 o
  -7   1  19     1339.97     1191.91     22.54 o
  -5   1  19     4224.95     3990.23     81.98 o
  -3   1  19     1577.77     1652.15     32.32 o
  -1   1  19      471.13      427.34      6.06 o
   1   1  19      533.67      549.55      6.88 o
   3   1  19      388.72      376.36      7.24 o
   5   1  19      414.27      390.49      6.59 o
   7   1  19        0.77        1.59      1.54 o
   9   1  19       10.42       10.43      2.59 o
  11   1  19      290.76      306.63     12.22 o
 -12   2  19       12.91        5.41      3.15 o
 -10   2  19      865.37      777.33     26.96 o
  -8   2  19      706.32      647.77     14.40 o
  -6   2  19      734.57      681.52     14.53 o
  -4   2  19      647.02      621.17     17.95 o
  -2   2  19      262.28      284.74      5.41 o
   0   2  19       34.26       41.13      2.46 o
   2   2  19     6810.96     6616.98     86.71 o
   4   2  19      774.36      748.25     11.39 o
   6   2  19      104.10      106.49      3.93 o
   8   2  19      429.29      409.47     13.17 o
  10   2  19       82.07       86.92      7.61 o
 -13   3  19       51.57       55.91      7.38 o
 -11   3  19       23.30       25.04      4.08 o
  -9   3  19       61.38       56.05      4.00 o
  -7   3  19      195.19      157.17      5.02 o
  -5   3  19      283.23      269.28     10.06 o
  -3   3  19      283.10      272.86      6.43 o
  -1   3  19     2075.88     2001.04     32.47 o
   1   3  19      397.72      407.20      9.96 o
   3   3  19       61.93       62.81      3.43 o
   5   3  19        4.14       15.91      2.42 o
   7   3  19       61.74       53.89      3.83 o
   9   3  19       24.18       18.17      4.14 o
 -12   4  19      330.50      330.61     28.92 o
 -10   4  19       25.80       26.81      3.53 o
  -8   4  19      489.72      441.67     13.64 o
  -6   4  19      744.16      698.43     19.67 o
  -4   4  19      176.02      175.36      8.51 o
  -2   4  19      493.81      467.34     13.73 o
   0   4  19     1282.54     1204.11     19.07 o
   2   4  19      748.12      706.73     13.52 o
   4   4  19       20.05       22.70      3.36 o
   6   4  19       43.30       47.43      4.34 o
   8   4  19      742.87      734.90     17.69 o
 -11   5  19      381.48      371.69     16.54 o
  -9   5  19      245.04      235.89      8.76 o
  -7   5  19      228.98      205.47      9.07 o
  -5   5  19        0.68        0.32      2.10 o
  -3   5  19      182.11      196.44      7.26 o
  -1   5  19        6.89       10.85      2.68 o
   1   5  19      157.08      143.67      5.81 o
   3   5  19      258.20      261.42      7.91 o
   5   5  19       63.94       67.34      5.06 o
   7   5  19      761.96      715.88     19.09 o
  -8   6  19      155.81      169.19      9.00 o
  -6   6  19       17.01       19.36      5.44 o
  -4   6  19      491.39      518.36     19.61 o
  -2   6  19      662.47      622.12     17.20 o
   0   6  19       42.70       56.17      4.53 o
   2   6  19       12.60       11.36      3.27 o
   4   6  19       33.85       30.58      4.18 o
   6   6  19       32.79       29.79      5.05 o
  -5   7  19      452.51      442.75     46.14 o
  -3   7  19       50.94       56.42      7.78 o
  -1   7  19      216.47      210.07      9.02 o
   1   7  19       36.99       38.40      4.12 o
   3   7  19        7.78       -2.66      3.74 o
 -14   0  20      758.79      810.97     54.68 o
 -12   0  20      273.21      243.47     27.81 o
 -10   0  20       83.68       71.13      7.38 o
  -8   0  20        5.46        9.17      3.80 o
  -6   0  20      459.02      475.51     23.55 o
  -4   0  20      742.20      754.76     15.75 o
  -2   0  20      111.23       90.03      4.72 o
   0   0  20      153.31      148.94      4.31 o
   2   0  20       31.68       56.00     15.45 o
   4   0  20     2854.83     2599.52     65.68 o
   6   0  20        1.95        5.06      2.36 o
   8   0  20        1.47       -2.01      2.17 o
  10   0  20       47.77       40.30      7.60 o
 -13   1  20        0.09        4.42      3.44 o
 -11   1  20      475.10      476.55     19.84 o
  -9   1  20      713.02      659.27     34.58 o
  -7   1  20     2328.49     2095.97     64.00 o
  -5   1  20     3998.85     3842.61    116.56 o
  -3   1  20        0.02        1.90      1.90 o
  -1   1  20       25.85       36.05      2.06 o
   1   1  20        8.37       36.09     13.89 o
   3   1  20        4.43        4.74      1.39 o
   5   1  20      959.39      843.90     12.85 o
   7   1  20     1522.11     1444.02     26.06 o
   9   1  20      126.24      106.60      5.12 o
  11   1  20       20.49       27.91      5.93 o
 -12   2  20       84.31       98.59      6.54 o
 -10   2  20       86.49       85.58      6.80 o
  -8   2  20       30.58       35.49      3.26 o
  -6   2  20     1609.56     1555.52     33.95 o
  -4   2  20      337.77      363.16      9.29 o
  -2   2  20      786.53      767.82     12.22 o
   0   2  20        0.69        3.94      1.33 o
   2   2  20     9013.04     8746.85    118.99 o
   4   2  20      538.14      552.28     12.04 o
   6   2  20      155.60      149.74      4.61 o
   8   2  20       70.47       74.13      4.20 o
  10   2  20      190.23      193.14     10.01 o
 -13   3  20      118.45      147.53     11.09 o
 -11   3  20        2.37        3.19      3.10 o
  -9   3  20      640.41      608.91     18.66 o
  -7   3  20       62.83       66.46      3.73 o
  -5   3  20      510.96      470.18     14.60 o
  -3   3  20      208.81      220.92      7.14 o
  -1   3  20     4413.57     4273.82     75.29 o
   1   3  20      494.06      495.41      9.66 o
   3   3  20     3734.21     3489.86     70.75 o
   5   3  20     1748.16     1636.33     35.29 o
   7   3  20       32.86       29.86      3.26 o
   9   3  20        0.22       -1.59      3.35 o
 -12   4  20      724.01      745.12     24.34 o
 -10   4  20      516.80      525.16     14.25 o
  -8   4  20        7.48        9.42      2.61 o
  -6   4  20     1046.94     1016.88     23.09 o
  -4   4  20       89.17       76.92      4.26 o
  -2   4  20      113.76      106.23      4.14 o
   0   4  20      425.53      398.07      7.68 o
   2   4  20      414.21      419.09      9.01 o
   4   4  20        2.88        3.23      2.63 o
   6   4  20      137.08      132.52      5.49 o
   8   4  20       57.51       61.30      5.29 o
  -9   5  20      111.47      105.81      6.46 o
  -7   5  20       29.21       32.69      3.41 o
  -5   5  20      302.56      280.73     11.97 o
  -3   5  20      371.85      342.72     13.88 o
  -1   5  20       60.25       73.12      4.60 o
   1   5  20      132.40      127.72      5.69 o
   3   5  20      493.80      522.85     10.85 o
   5   5  20      302.91      319.99      9.15 o
   7   5  20       19.72       21.73      4.27 o
  -8   6  20      165.87      171.43     11.49 o
  -6   6  20       19.67       14.71      4.94 o
  -4   6  20      266.58      272.18     24.94 o
  -2   6  20       11.02       13.91      3.15 o
   0   6  20      281.91      281.29      8.24 o
   2   6  20       17.61       12.23      3.30 o
   4   6  20       29.72       35.13      4.46 o
  -5   7  20      140.80      148.91     16.91 o
  -3   7  20       97.96      104.66     11.06 o
  -1   7  20      540.64      535.91     19.07 o
   1   7  20      600.41      589.65     13.72 o
 -13   1  21      407.12      448.34     23.40 o
 -11   1  21      196.98      199.14      9.08 o
  -9   1  21       54.68       41.90      4.84 o
  -7   1  21      159.73      151.45      6.89 o
  -5   1  21     2739.60     2578.74     59.76 o
  -3   1  21     2679.78     2568.13     25.65 o
  -1   1  21      308.19      297.18      4.83 o
   1   1  21      108.09      128.01      3.97 o
   3   1  21      143.98      138.16      3.61 o
   5   1  21      236.63      230.81      6.19 o
   7   1  21        0.92        3.84      2.11 o
   9   1  21       21.85       20.64      3.22 o
  11   1  21      132.74      126.91      9.00 o
 -12   2  21        3.95        3.90      3.14 o
 -10   2  21       35.02       26.39      3.94 o
  -8   2  21      760.89      724.13     28.42 o
  -6   2  21      575.89      564.23      8.75 o
  -4   2  21     4911.79     4727.78     76.06 o
  -2   2  21      943.86      934.56     16.26 o
   0   2  21     2365.19     2290.55     29.81 o
   2   2  21       87.83      118.01      4.30 o
   4   2  21      820.27      788.97     15.88 o
   6   2  21       50.64       57.45      3.67 o
   8   2  21      134.78      127.16      6.14 o
  10   2  21       59.29       72.31     11.76 o
 -11   3  21      117.73      111.38      6.58 o
  -9   3  21       31.10       33.82      3.62 o
  -7   3  21        0.00        1.60      1.92 o
  -5   3  21       30.56       32.03      2.84 o
  -3   3  21      308.85      283.69      8.41 o
  -1   3  21       98.70      116.11      8.90 o
   1   3  21      693.57      604.42     10.71 o
   3   3  21      561.95      536.34     15.03 o
   5   3  21       30.43       32.08      2.94 o
   7   3  21        7.84        5.57      2.65 o
   9   3  21       64.43       55.95      5.75 o
 -10   4  21        8.04       13.31      3.17 o
  -8   4  21     1577.14     1516.48     33.55 o
  -6   4  21     1486.68     1429.45     51.06 o
  -4   4  21     1284.68     1263.50     40.42 o
  -2   4  21      478.56      436.37      9.90 o
   0   4  21       13.05        9.91      2.42 o
   2   4  21      491.00      493.75      8.91 o
   4   4  21      728.74      718.30     12.44 o
   6   4  21       81.51       82.76      4.75 o
   8   4  21        6.04        3.01      3.08 o
  -9   5  21      148.25      152.01      7.47 o
  -7   5  21       14.51       11.68      2.71 o
  -5   5  21       87.93       97.77      5.78 o
  -3   5  21       35.50       36.82      4.10 o
  -1   5  21      596.19      562.89     12.96 o
   1   5  21        8.56       13.42      3.03 o
   3   5  21      269.59      261.74      8.14 o
   5   5  21        8.61        7.77      3.27 o
   7   5  21        7.05        3.90      3.53 o
  -8   6  21      111.19      108.61     14.22 o
  -6   6  21       12.24       15.24      5.31 o
  -4   6  21      560.98      569.22     20.76 o
  -2   6  21       33.18       49.20      4.48 o
   0   6  21        5.49        4.67      2.84 o
   2   6  21        0.00       -1.48      2.69 o
   4   6  21      360.63      350.93     10.09 o
  -3   7  21      599.80      582.63     31.13 o
  -1   7  21      995.07      981.92     32.80 o
   1   7  21       42.49       56.83      5.20 o
 -12   0  22     1426.13     1434.80     94.03 o
 -10   0  22      112.51      110.72     14.70 o
  -8   0  22      228.81      208.66     17.54 o
  -6   0  22      491.95      500.71     35.40 o
  -4   0  22     2450.85     2333.11     80.28 o
  -2   0  22      334.94      347.90      9.00 o
   0   0  22      281.05      242.82      5.59 o
   2   0  22      118.83      143.08      6.98 o
   4   0  22      756.58      636.95     14.89 o
   6   0  22     1941.91     1689.30     43.75 o
   8   0  22      953.27      878.67     31.71 o
  10   0  22      247.19      235.75     13.36 o
 -13   1  22      551.57      607.62     41.01 o
 -11   1  22      303.05      308.68     18.38 o
  -9   1  22      381.55      340.35     16.33 o
  -7   1  22        2.77        4.36      2.47 o
  -5   1  22      360.69      359.54     11.53 o
  -3   1  22      213.19      288.54     11.52 o
  -1   1  22       68.55       89.12      3.04 o
   1   1  22      621.67      568.12      8.88 o
   3   1  22     1584.94     1562.71     20.60 o
   5   1  22     1279.05     1128.52     22.01 o
   7   1  22      517.94      494.83     11.66 o
   9   1  22       45.60       43.99      6.02 o
 -12   2  22      124.35      138.99     12.04 o
 -10   2  22       21.48       19.36      3.72 o
  -8   2  22      366.49      364.62      9.47 o
  -6   2  22     1486.75     1408.79     39.11 o
  -4   2  22       20.33       18.64      4.13 o
  -2   2  22       13.13       11.35      2.20 o
   0   2  22      236.85      292.56     18.18 o
   2   2  22     1998.69     1894.23     24.39 o
   4   2  22      248.92      237.18      6.87 o
   6   2  22       26.56       26.27      2.97 o
   8   2  22      110.35       99.31      5.22 o
  10   2  22       54.31       59.07      7.16 o
 -11   3  22      182.25      199.46     10.59 o
  -9   3  22      857.49      863.63     30.52 o
  -7   3  22      455.52      442.56     10.43 o
  -5   3  22     2138.24     2031.29     63.11 o
  -3   3  22     3673.12     3500.20     91.32 o
  -1   3  22     2048.56     1980.61     35.40 o
   1   3  22       80.56       71.47      3.51 o
   3   3  22       56.68       52.23      3.35 o
   5   3  22      233.40      235.57      8.43 o
   7   3  22        0.00        0.58      2.56 o
   9   3  22       58.92       67.54      7.43 o
 -10   4  22      561.23      565.68     23.08 o
  -8   4  22      504.13      513.26     17.18 o
  -6   4  22      166.03      173.56     11.37 o
  -4   4  22       46.02       39.46      3.23 o
  -2   4  22      157.94      146.90      6.48 o
   0   4  22      278.69      269.46      6.67 o
   2   4  22       38.16       40.33      3.51 o
   4   4  22      407.15      404.44      8.63 o
   6   4  22        1.60        5.49      2.60 o
   8   4  22       71.99       77.68      6.53 o
  -9   5  22        0.61        1.48      3.15 o
  -7   5  22       11.74       11.79      2.80 o
  -5   5  22      284.07      273.12      8.87 o
  -3   5  22       42.38       43.28      4.36 o
  -1   5  22      138.58      129.17      6.00 o
   1   5  22       86.10       90.19      4.85 o
   3   5  22       16.04       16.39      3.51 o
   5   5  22      304.84      302.55      8.31 o
   7   5  22      267.64      274.16     12.23 o
  -6   6  22       16.26       16.51      5.35 o
  -4   6  22       90.36       94.83      6.39 o
  -2   6  22      274.50      243.43      8.08 o
   0   6  22       35.93       41.47      4.31 o
   2   6  22       27.76       31.26      4.25 o
   4   6  22      238.31      277.01     11.04 o
 -13   1  23       25.50       31.86      4.91 o
 -11   1  23       97.41      125.07      6.84 o
  -9   1  23     1131.78     1076.19     49.54 o
  -7   1  23     1787.53     1640.32     58.76 o
  -5   1  23      365.38      378.16     13.91 o
  -3   1  23     1509.71     1433.18     23.44 o
  -1   1  23      105.21      135.85      3.68 o
   1   1  23       81.95       87.30      4.06 o
   3   1  23       20.22       33.74      4.45 o
   5   1  23      421.85      384.51     13.54 o
   7   1  23        1.67        1.41      2.15 o
   9   1  23        7.14        3.45      4.19 o
 -12   2  23      436.37      480.45     23.10 o
 -10   2  23      398.23      417.25     21.12 o
  -8   2  23        7.04        4.44      2.87 o
  -6   2  23     2914.65     2675.21     71.60 o
  -4   2  23       53.10       52.07      3.80 o
  -2   2  23     1518.83     1461.13     27.24 o
   0   2  23      250.69      262.78      4.77 o
   2   2  23      120.96      155.39      9.33 o
   4   2  23        0.06        0.71      1.72 o
   6   2  23      242.34      228.15      6.36 o
   8   2  23        3.06        5.59      2.66 o
 -11   3  23        2.53        4.59      3.42 o
  -9   3  23        4.79        7.83      3.31 o
  -7   3  23     1027.34      938.98     28.41 o
  -5   3  23      106.76      110.76      4.50 o
  -3   3  23       18.28       25.87      3.80 o
  -1   3  23      305.60      278.51      5.73 o
   1   3  23      616.91      578.94     12.58 o
   3   3  23       11.45        9.31      2.22 o
   5   3  23       90.87       89.01      4.22 o
   7   3  23        3.26        3.30      2.39 o
   9   3  23        2.54        3.15      4.57 o
 -10   4  23      278.71      295.10     13.84 o
  -8   4  23      292.94      284.19      9.56 o
  -6   4  23     1524.52     1504.46     44.97 o
  -4   4  23       38.58       46.58      4.00 o
  -2   4  23     1124.09     1115.54     35.87 o
   0   4  23        4.19        8.45      2.35 o
   2   4  23       37.85       34.37      3.39 o
   4   4  23       65.07       60.61      4.24 o
   6   4  23       58.18       70.10      4.75 o
   8   4  23       67.61       70.46      6.61 o
  -9   5  23        1.19       -0.72      2.69 o
  -7   5  23      498.75      505.38     15.76 o
  -5   5  23       24.13       29.04      4.05 o
  -3   5  23       82.60       86.06      5.75 o
  -1   5  23       47.35       49.65      4.86 o
   1   5  23       56.35       66.20      4.85 o
   3   5  23      111.73      126.46      5.78 o
   5   5  23      635.20      656.83     11.92 o
  -6   6  23        7.19        3.48      4.47 o
  -4   6  23       13.37       17.18      3.89 o
  -2   6  23       15.24       14.61      3.34 o
   0   6  23      353.51      378.64      9.95 o
   2   6  23      354.68      371.26     10.17 o
   4   6  23       13.12        8.78      4.01 o
 -12   0  24        3.80       13.21      5.57 o
 -10   0  24      422.38      411.76     45.04 o
  -8   0  24        5.30       13.42      6.48 o
  -6   0  24     1095.59      983.36     75.54 o
  -4   0  24       60.00       60.09      6.26 o
  -2   0  24      344.89      352.76      9.77 o
   0   0  24      424.73      565.82     16.74 o
   2   0  24      231.40      195.98      6.51 o
   4   0  24     1170.48      993.28     26.80 o
   6   0  24     1225.54     1081.60     25.46 o
   8   0  24      719.15      634.22     14.37 o
  10   0  24      552.82      558.03     19.86 o
 -13   1  24      479.87      510.27     28.83 o
 -11   1  24       80.80      102.87      6.44 o
  -9   1  24      284.10      288.68     14.96 o
  -7   1  24       92.50       98.47      5.50 o
  -5   1  24      384.46      395.03      9.85 o
  -3   1  24      229.41      245.78      9.34 o
  -1   1  24       23.43       21.60      2.05 o
   1   1  24       76.33      118.51      3.66 o
   3   1  24      418.16      401.51      6.90 o
   5   1  24       27.27       27.63      3.13 o
   7   1  24        9.74        4.68      2.34 o
   9   1  24       13.01        7.77      4.76 o
 -12   2  24      343.12      391.92     24.00 o
 -10   2  24      814.98      842.95     49.59 o
  -8   2  24      171.08      175.90      9.67 o
  -6   2  24        0.35        0.98      2.12 o
  -4   2  24     1048.20      993.23     20.68 o
  -2   2  24     2001.43     1878.60     31.72 o
   0   2  24      388.08      433.51      6.90 o
   2   2  24        5.63        6.37      1.63 o
   4   2  24        9.21       12.46      2.25 o
   6   2  24       99.06      108.80      4.78 o
   8   2  24        4.61       -1.13      3.82 o
 -11   3  24       96.06      100.09      6.71 o
  -9   3  24      856.87      844.21     34.85 o
  -7   3  24      310.44      302.31     10.08 o
  -5   3  24      742.17      716.01     21.13 o
  -3   3  24      535.74      500.37     14.92 o
  -1   3  24      157.10      138.30      4.28 o
   1   3  24      472.20      443.00     11.05 o
   3   3  24        0.00        0.52      1.72 o
   5   3  24       79.27       83.13      4.22 o
   7   3  24       74.19       80.71      5.68 o
 -10   4  24       21.23       23.17      4.43 o
  -8   4  24      102.97       99.88      5.07 o
  -6   4  24      873.52      856.20     25.56 o
  -4   4  24      459.44      459.79     17.93 o
  -2   4  24      542.19      527.93     13.49 o
   0   4  24      571.40      547.51     18.48 o
   2   4  24      601.45      601.21     10.27 o
   4   4  24       62.16       65.35      4.43 o
   6   4  24      457.83      431.72     11.09 o
  -9   5  24       56.57       54.85      4.90 o
  -7   5  24      749.29      734.43     19.19 o
  -5   5  24      278.18      265.91      9.11 o
  -3   5  24       38.19       44.60      5.52 o
  -1   5  24       37.41       40.01      4.59 o
   1   5  24       12.36       16.64      3.43 o
   3   5  24      127.35      138.87      5.96 o
   5   5  24      426.07      418.18     10.92 o
  -6   6  24        0.24       -0.87      3.74 o
  -4   6  24       42.80       41.50      4.96 o
  -2   6  24        0.43        0.27      2.67 o
   0   6  24      237.64      267.26      9.83 o
   2   6  24       77.12       78.97      6.80 o
 -13   1  25      392.51      437.06     28.28 o
 -11   1  25       93.23      103.30      9.85 o
  -9   1  25        0.15        3.62      2.87 o
  -7   1  25        1.02        4.27      2.62 o
  -5   1  25     2600.39     2320.64     82.34 o
  -3   1  25       15.63       17.48      2.79 o
  -1   1  25     1314.09     1201.87     18.24 o
   1   1  25       41.74       58.69      2.94 o
   3   1  25        3.15        8.14      1.90 o
   5   1  25      359.52      312.42      6.96 o
   7   1  25        1.59        0.08      2.30 o
   9   1  25        2.35       -0.26      4.41 o
 -12   2  25      830.68      914.30     53.51 o
 -10   2  25       18.86       28.48      4.37 o
  -8   2  25      523.56      530.80     17.38 o
  -6   2  25      160.17      152.54      5.68 o
  -4   2  25     1097.29     1045.23     22.05 o
  -2   2  25       65.23      107.14     10.11 o
   0   2  25      346.37      321.71      5.77 o
   2   2  25      110.18       98.87      3.40 o
   4   2  25       34.46       34.03      3.20 o
   6   2  25        4.27        4.58      2.61 o
   8   2  25        2.68        0.34      3.99 o
 -11   3  25       48.44       51.81      5.52 o
  -9   3  25      347.94      355.75     13.37 o
  -7   3  25       95.74      100.73      4.79 o
  -5   3  25      156.42      154.37      5.87 o
  -3   3  25       15.37       14.15      2.74 o
  -1   3  25      204.38      202.54      6.27 o
   1   3  25        2.44        4.16      2.19 o
   3   3  25      123.06      119.76      4.62 o
   5   3  25       93.51       92.23      4.46 o
   7   3  25       75.64       74.64      5.44 o
 -10   4  25       10.67        7.99      3.79 o
  -8   4  25        0.26        5.47      2.59 o
  -6   4  25      382.86      369.31     12.98 o
  -4   4  25       60.65       60.79      4.88 o
  -2   4  25       22.01       27.72      4.68 o
   0   4  25      677.21      656.29     13.95 o
   2   4  25       13.36       13.34      2.87 o
   4   4  25      122.29      119.67      5.50 o
   6   4  25       71.75       61.14      5.23 o
  -7   5  25       25.16       30.25      3.94 o
  -5   5  25       17.27       18.44      3.75 o
  -3   5  25        1.26       -0.52      3.24 o
  -1   5  25      133.05      132.26      6.95 o
   1   5  25       26.78       25.87      3.92 o
   3   5  25      729.56      727.72     13.00 o
   5   5  25       45.73       60.19      5.46 o
  -4   6  25        0.05        1.47      2.89 o
  -2   6  25       82.19       81.33      6.39 o
   0   6  25       60.37       70.62      6.23 o
   2   6  25      209.63      207.42      9.15 o
 -12   0  26      743.99      764.78     72.69 o
 -10   0  26      144.46      163.18     10.72 o
  -8   0  26       72.80       79.59      7.78 o
  -6   0  26       88.52      102.30      7.93 o
  -4   0  26       69.72       51.33      6.14 o
  -2   0  26       73.22      129.25      8.26 o
   0   0  26      430.20      342.26      9.97 o
   2   0  26      139.86       78.65      4.93 o
   4   0  26        5.89        9.52      2.99 o
   6   0  26      366.48      306.31      9.15 o
   8   0  26      230.54      242.48     13.30 o
 -11   1  26      101.56      125.52      7.02 o
  -9   1  26      107.30      111.90      7.39 o
  -7   1  26       57.62       56.12      4.75 o
  -5   1  26       24.43       32.80      9.48 o
  -3   1  26     1445.23     1341.51     20.94 o
  -1   1  26      431.48      442.55      8.64 o
   1   1  26        0.39       11.70      1.95 o
   3   1  26      706.40      687.29     10.91 o
   5   1  26      179.85      150.93      7.26 o
   7   1  26        0.02       -2.30      2.30 o
   9   1  26       18.38       16.45      5.32 o
 -12   2  26       19.22       14.19      4.19 o
 -10   2  26       15.43       19.93      4.01 o
  -8   2  26       21.70       19.35      3.77 o
  -6   2  26      308.20      282.06      9.44 o
  -4   2  26       21.88       18.81      3.27 o
  -2   2  26       85.14       90.73      5.50 o
   0   2  26       23.74       33.28      2.73 o
   2   2  26        0.24        4.57      2.91 o
   4   2  26        0.63        2.64      2.16 o
   6   2  26       14.37       13.66      3.12 o
   8   2  26      103.01      107.51      8.51 o
 -11   3  26      259.37      297.74     22.22 o
  -9   3  26      597.20      620.17     32.21 o
  -7   3  26        1.17        2.22      2.19 o
  -5   3  26        0.04       -1.18      2.27 o
  -3   3  26      143.14      131.26      5.47 o
  -1   3  26      276.65      255.46      8.14 o
   1   3  26      109.67      113.61      4.87 o
   3   3  26      444.03      451.53     10.18 o
   5   3  26       31.22       33.39      3.65 o
   7   3  26      125.07      130.14      8.69 o
 -10   4  26       18.09       15.39      4.17 o
  -8   4  26      677.68      703.52     19.91 o
  -6   4  26      441.13      433.78     11.97 o
  -4   4  26      359.08      357.50     18.24 o
  -2   4  26      212.23      193.02      8.99 o
   0   4  26       10.27       19.24      3.32 o
   2   4  26       14.85       15.56      3.00 o
   4   4  26      577.87      565.59     10.67 o
   6   4  26       11.54       11.51      3.67 o
  -7   5  26        2.84        0.94      2.83 o
  -5   5  26       12.47       14.43      3.63 o
  -3   5  26       86.03       82.06      7.10 o
  -1   5  26       16.10       26.10      5.12 o
   1   5  26       77.98       76.64      5.41 o
   3   5  26      482.61      485.37     10.42 o
  -4   6  26      183.15      194.19      8.67 o
  -2   6  26       29.21       27.79      4.70 o
   0   6  26      409.96      433.64     14.53 o
 -11   1  27      479.17      533.27     30.15 o
  -9   1  27        2.96        1.66      2.88 o
  -7   1  27       25.27       32.84      4.13 o
  -5   1  27        9.57        5.71      2.85 o
  -3   1  27     1244.58     1113.59     20.37 o
  -1   1  27      115.08      108.08      4.93 o
   1   1  27       41.02       21.13      2.26 o
   3   1  27      177.03      204.90      6.62 o
   5   1  27      175.06      172.80      5.82 o
   7   1  27       11.56        7.42      3.52 o
 -10   2  27      681.96      707.79     35.95 o
  -8   2  27      121.33      122.11      8.71 o
  -6   2  27       76.98       86.39      5.68 o
  -4   2  27      121.00      108.70      5.18 o
  -2   2  27      391.61      367.74      8.32 o
   0   2  27       22.39       22.76      2.52 o
   2   2  27        2.12        3.18      1.78 o
   4   2  27       19.90       18.32      2.90 o
   6   2  27       19.92       26.98      3.84 o
   8   2  27       16.08       22.61      5.70 o
 -11   3  27       89.53       97.65      7.12 o
  -9   3  27        0.24        1.09      3.15 o
  -7   3  27      204.70      210.74     10.14 o
  -5   3  27       76.17       71.78      4.67 o
  -3   3  27       25.26       22.85      3.23 o
  -1   3  27        5.45        6.67      2.84 o
   1   3  27       30.15       29.71      3.17 o
   3   3  27      137.72      142.12      6.48 o
   5   3  27       87.44       92.08      5.18 o
   7   3  27       15.89       14.06      4.96 o
  -8   4  27      273.59      281.02      7.88 o
  -6   4  27      144.07      151.08      8.36 o
  -4   4  27      195.56      188.53      9.49 o
  -2   4  27      227.46      203.29     11.90 o
   0   4  27       11.63       14.66      3.63 o
   2   4  27       99.32       95.93      5.22 o
   4   4  27       71.69       78.21      5.08 o
   6   4  27       15.96       18.28      4.54 o
  -7   5  27        0.21        0.06      3.06 o
  -5   5  27       82.51       90.59      6.39 o
  -3   5  27       42.58       47.29      6.02 o
  -1   5  27        1.13        1.80      3.08 o
   1   5  27       16.42       20.07      4.37 o
   3   5  27       20.23       26.30      4.28 o
  -2   6  27        3.90        0.20      3.10 o
 -12   0  28      203.06      210.62     20.70 o
 -10   0  28        2.17        3.73      4.58 o
  -8   0  28        2.93       11.91      4.90 o
  -6   0  28       12.25        0.74      3.33 o
  -4   0  28       10.78       13.50      4.68 o
  -2   0  28      218.12      181.98      9.94 o
   0   0  28       57.35       12.86      3.51 o
   2   0  28      133.36      165.85      8.62 o
   4   0  28       71.69       64.01      5.14 o
   6   0  28      190.68      199.19      8.02 o
   8   0  28       82.43      102.23     10.48 o
 -11   1  28       32.14       45.48      6.43 o
  -9   1  28       90.53       94.49      6.38 o
  -7   1  28      286.32      261.39      8.77 o
  -5   1  28      241.41      237.57      8.10 o
  -3   1  28      111.05      144.03     10.90 o
  -1   1  28      305.42      391.46      8.58 o
   1   1  28        2.38        2.35      1.68 o
   3   1  28        3.30        7.48      2.23 o
   5   1  28       89.16       85.57      4.72 o
   7   1  28        6.96       10.19      4.59 o
 -10   2  28      900.39      953.21     46.71 o
  -8   2  28       78.73       88.77      6.80 o
  -6   2  28        1.58        1.10      2.69 o
  -4   2  28     1113.69     1094.98     25.62 o
  -2   2  28      750.76      745.30     11.83 o
   0   2  28      240.36      240.21      6.23 o
   2   2  28       24.84       22.48      2.49 o
   4   2  28     1512.04     1509.86     26.54 o
   6   2  28        7.33        5.73      3.48 o
  -9   3  28      771.33      770.81     43.29 o
  -7   3  28      375.98      358.55     20.47 o
  -5   3  28        1.54       -0.04      2.25 o
  -3   3  28      193.34      183.15      6.50 o
  -1   3  28      153.51      135.45      6.52 o
   1   3  28      158.92      155.03      5.62 o
   3   3  28      188.44      201.27      6.49 o
   5   3  28      127.92      123.51      5.71 o
  -8   4  28       91.14       82.50      5.54 o
  -6   4  28      209.14      215.89      7.75 o
  -4   4  28       48.14       51.34      4.98 o
  -2   4  28        0.00        1.61      3.37 o
   0   4  28        5.95        3.41      3.10 o
   2   4  28       44.75       49.08      4.64 o
   4   4  28      414.55      412.25      9.63 o
  -7   5  28       73.81       83.49      6.45 o
  -5   5  28       13.45       12.18      3.69 o
  -3   5  28        4.05        5.58      3.89 o
  -1   5  28       10.84       20.84      5.16 o
   1   5  28       68.41       76.23      6.38 o
   3   5  28       47.34       44.45      5.54 o
 -11   1  29       32.21       39.72      5.33 o
  -9   1  29      491.82      489.87     24.95 o
  -7   1  29       20.78       26.28      4.05 o
  -5   1  29      178.92      180.91     11.09 o
  -3   1  29       52.43       45.66      4.45 o
  -1   1  29        2.79       33.84      3.90 o
   1   1  29      261.84      345.23      8.35 o
   3   1  29       25.56       17.40      2.67 o
   5   1  29       25.02       30.03      3.45 o
   7   1  29        9.46        8.97      4.61 o
 -10   2  29       42.02       52.10      5.62 o
  -8   2  29      184.93      185.69     12.36 o
  -6   2  29       17.63       14.66      3.57 o
  -4   2  29       94.34      110.72      5.45 o
  -2   2  29       12.77       37.17      5.57 o
   0   2  29       13.28       38.35      3.75 o
   2   2  29        6.28        6.34      2.23 o
   4   2  29      117.75      176.13     12.93 o
   6   2  29        8.33        5.76      4.42 o
  -9   3  29       10.57        9.60      3.78 o
  -7   3  29       67.41       75.85      6.66 o
  -5   3  29       20.33       22.35      3.52 o
  -3   3  29        5.03        4.20      2.44 o
  -1   3  29        0.03        3.76      3.41 o
   1   3  29        3.34        7.35      2.85 o
   3   3  29       13.18       12.36      3.08 o
   5   3  29      227.86      217.94     11.36 o
  -8   4  29      102.09      117.53      7.27 o
  -6   4  29      127.15      115.18      6.81 o
  -4   4  29       16.84       15.78      4.45 o
  -2   4  29       38.42       47.20      5.90 o
   0   4  29       11.95       13.57      3.78 o
   2   4  29        8.07        8.41      3.24 o
   4   4  29       25.34       28.65      4.25 o
  -5   5  29       13.19       14.41      3.90 o
  -3   5  29        1.06       -0.41      3.33 o
  -1   5  29       12.93        9.47      4.29 o
   1   5  29       13.14       16.98      4.38 o
 -10   0  30        7.60       12.31      5.47 o
  -8   0  30       16.07       14.22      5.13 o
  -6   0  30       42.26       25.84      5.81 o
  -4   0  30        5.36        2.66      3.79 o
  -2   0  30       33.39       32.18      8.53 o
   0   0  30      134.39      158.12      9.72 o
   2   0  30       60.77       85.99      6.50 o
   4   0  30       17.27       25.90      4.64 o
   6   0  30     1164.47     1197.49     26.24 o
 -11   1  30       64.19       80.05      6.65 o
  -9   1  30       39.42       33.12      4.68 o
  -7   1  30      255.95      240.84      8.88 o
  -5   1  30       21.83       26.56      3.93 o
  -3   1  30      227.39      233.43      8.17 o
  -1   1  30        1.36        5.57      2.57 o
   1   1  30       97.08      101.44      5.24 o
   3   1  30       27.09       31.90      3.20 o
   5   1  30       21.75       24.24      3.46 o
 -10   2  30        5.09        5.19      3.59 o
  -8   2  30      231.74      227.99     10.99 o
  -6   2  30      113.97      119.13      6.66 o
  -4   2  30      572.91      535.84     10.78 o
  -2   2  30        6.76        5.68      2.64 o
   0   2  30        9.47       16.69      3.17 o
   2   2  30      803.96      823.05     19.94 o
   4   2  30        2.41        3.39      2.79 o
   6   2  30       24.99       25.21      5.80 o
  -9   3  30       27.06       30.13      5.61 o
  -7   3  30       52.59       53.57      5.34 o
  -5   3  30      171.74      187.81      7.02 o
  -3   3  30      142.87      161.85      6.40 o
  -1   3  30      116.36      112.53      7.58 o
   1   3  30     1590.89     1650.21     38.80 o
   3   3  30      133.88      143.48      5.97 o
   5   3  30      493.44      510.05     19.95 o
  -8   4  30       50.63       57.96      7.56 o
  -6   4  30      126.68      127.77      6.31 o
  -4   4  30       19.99       21.43      4.76 o
  -2   4  30      241.19      259.41     11.06 o
   0   4  30       68.46       76.59      7.20 o
   2   4  30        7.48        7.13      3.29 o
  -3   5  30      131.20      144.35      9.04 o
  -1   5  30        0.59        0.74      4.07 o
  -9   1  31       28.92       31.14      4.60 o
  -7   1  31      108.05      115.98      6.86 o
  -5   1  31      167.28      178.10      7.73 o
  -3   1  31      107.29      127.31      6.63 o
  -1   1  31       26.29       40.74      4.01 o
   1   1  31        8.33       24.31      3.56 o
   3   1  31      160.38      176.41      8.95 o
   5   1  31       14.79       10.88      3.32 o
 -10   2  31        5.52       10.07      4.52 o
  -8   2  31        5.19        7.62      3.58 o
  -6   2  31       31.95       29.92      4.39 o
  -4   2  31        0.38       11.02      2.89 o
  -2   2  31       84.17      119.01      5.72 o
   0   2  31       39.53       60.09      5.09 o
   2   2  31      246.33      338.06     11.88 o
   4   2  31      205.37      228.90      8.02 o
  -9   3  31       18.48       24.02      4.62 o
  -7   3  31       23.46       20.18      4.26 o
  -5   3  31       27.27       30.90      3.92 o
  -3   3  31        0.68        3.28      3.07 o
  -1   3  31       97.46      101.62      7.71 o
   3   3  31      181.13      201.53     10.04 o
  -6   4  31        2.33        4.25      2.87 o
  -4   4  31       58.58       73.33      7.11 o
  -2   4  31       24.71       32.13      5.46 o
   0   4  31      199.17      222.64     15.17 o
   2   4  31        2.97        1.73      3.49 o
 -10   0  32       11.45       11.53      5.70 o
  -8   0  32       49.96       56.72     10.43 o
  -6   0  32      580.31      547.32     22.60 o
  -4   0  32      147.27      157.64     11.54 o
  -2   0  32       36.93       37.45      6.48 o
   0   0  32      162.86      143.09      9.94 o
   2   0  32      128.28      122.35      9.72 o
   4   0  32      470.75      438.67     16.69 o
  -9   1  32        1.03       -2.51      3.23 o
  -7   1  32       26.96       30.95      4.58 o
  -5   1  32      847.25      865.61     15.91 o
  -3   1  32       22.47       18.70      3.83 o
  -1   1  32       97.79      110.87      6.40 o
   1   1  32        0.91        4.54      3.27 o
   3   1  32        0.50        9.19      3.19 o
   5   1  32      165.43      190.32     10.15 o
  -8   2  32        2.03        3.71      3.50 o
  -6   2  32      357.59      370.04     14.78 o
  -4   2  32      106.03      105.48      6.46 o
  -2   2  32      195.98      202.97      7.15 o
   0   2  32        5.07        9.54      3.45 o
   2   2  32      640.80      650.42     18.24 o
   4   2  32       10.34       19.18      4.33 o
  -7   3  32       99.24      116.32      7.23 o
  -5   3  32        1.40        4.05      2.83 o
  -3   3  32      150.41      166.77      7.79 o
  -1   3  32        5.95       12.22      4.36 o
   1   3  32      201.81      232.80     10.67 o
   3   3  32     1212.21     1242.40     30.24 o
  -6   4  32       93.28       94.92      6.04 o
  -4   4  32       45.11       48.75      6.37 o
  -2   4  32       93.98      104.14      8.21 o
   0   4  32      283.86      282.02     12.01 o
  -9   1  33       10.68        8.68      3.89 o
  -7   1  33      325.02      338.19     12.41 o
  -5   1  33      269.59      300.43     10.10 o
  -3   1  33      338.42      377.15     12.00 o
  -1   1  33        6.90        9.01      3.46 o
   1   1  33       54.25       64.73      5.59 o
   3   1  33      149.30      173.59      8.10 o
  -8   2  33      115.00      124.24      7.51 o
  -6   2  33      131.51      166.29      8.80 o
  -4   2  33       88.24      107.30      6.78 o
  -2   2  33      167.09      196.90      7.31 o
   0   2  33      656.69      741.35     14.73 o
   2   2  33      322.28      346.88     15.75 o
   4   2  33      381.47      394.68     14.05 o
  -7   3  33       58.54       68.63      6.21 o
  -5   3  33        1.21        4.57      3.04 o
  -3   3  33      195.75      215.37      8.83 o
  -1   3  33       37.23       41.36      5.90 o
   1   3  33      131.41      145.60      9.08 o
  -4   4  33       13.10       11.66      4.86 o
  -2   4  33       53.96       58.51      7.22 o
  -8   0  34       19.30        8.95      5.47 o
  -6   0  34      216.87      209.33     12.61 o
  -4   0  34       65.42       74.94      8.60 o
  -2   0  34      307.83      299.79     14.08 o
   0   0  34       15.17       31.18      6.80 o
   2   0  34       58.72       76.96      8.71 o
   4   0  34      717.55      719.15     21.67 o
  -7   1  34      102.22      124.38      7.55 o
  -5   1  34       52.70       72.93      6.11 o
  -3   1  34        0.09       10.19      3.70 o
  -1   1  34      341.93      322.04     10.21 o
   1   1  34      106.51      137.66      7.42 o
   3   1  34      331.72      365.68     11.24 o
  -8   2  34        9.55       10.73      4.10 o
  -6   2  34      375.81      403.41     24.91 o
  -4   2  34      296.66      338.14     10.75 o
  -2   2  34       11.79       20.81      3.86 o
   0   2  34      115.92      164.35      9.23 o
   2   2  34      345.11      375.17     16.87 o
  -5   3  34      408.34      437.52     13.75 o
  -3   3  34      807.92      836.90     16.44 o
  -1   3  34       22.30       20.80      5.19 o
   1   3  34       81.75       95.55      8.20 o
  -7   1  35       50.51       47.87      6.57 o
  -5   1  35       55.13       66.21      6.14 o
  -3   1  35      443.86      455.37     12.36 o
  -1   1  35      314.77      357.23     10.97 o
   1   1  35      726.49      818.05     16.02 o
   3   1  35       23.13       48.10      6.68 o
  -6   2  35      671.66      709.99     41.60 o
  -4   2  35      626.13      650.26     17.38 o
  -2   2  35      372.09      413.69     11.16 o
   0   2  35        2.04        7.14      4.41 o
   2   2  35      538.41      563.71     20.34 o
  -3   3  35        2.56       15.17      6.48 o
  -1   3  35      626.07      667.72     34.69 o
  -6   0  36       69.01       80.78      9.27 o
  -4   0  36      390.89      412.28     17.09 o
  -2   0  36       32.40       26.42      6.79 o
   0   0  36       56.51       56.49      8.38 o
   2   0  36       18.59       14.94      6.25 o
  -5   1  36      158.22      166.45      8.38 o
  -3   1  36        0.48       16.53      4.49 o
  -1   1  36       55.95       87.35      6.74 o
   1   1  36        1.51       50.48      8.15 o
  -4   2  36        9.58       40.34      7.71 o
  -2   2  36      690.08      732.76     15.59 o
   0   2  36       11.59       10.58      6.25 o
  -5   1  37     1529.82     1555.96     28.65 o
  -3   1  37        3.75        1.80      3.83 o
  -1   1  37      107.66      121.12      7.60 o
 
